# Supplementary material for: The RBM39 degrader indisulam inhibits acute megakaryoblastic leukemia by altering the alternative splicing of ZMYND8
Source: Cell Biosci. 2025 Apr 13;15:46. doi: 10.1186/s13578-025-01380-3 (PMC11995665; doi:10.1186/s13578-025-01380-3)
Supplement: Supplementary file 10 — Supplementary Material 10 [file 13578_2025_1380_MOESM10_ESM.xlsx]

## Sheet: Table S1
			The sequences of shRNA/sgRNA
shRBM39#1	5-CCGGGCTTCGAGTGCTAGTTCATTTCTCGAGAAATGAACTAGCACTCGAAGCTTTTTGAATT-3
shRBM39#2	5-CCGGGGAAGCGAAGTAGAGACAGAGCTCGAGCTCTGTCTCTACTTCGCTTCCTTTTTGAATT-3
shRBM39#3	5-CCGGCCAAGGGATATGGATTTATTACTCGAGTAATAAATCCATATCCCTTGGTTTTTGAATT-3
shZMYND8#1	5-CCGGGGACAGATGCATTCCAGAAGCCTCGAGGCTTCTGGAATGCATCTGTCCTTTTTGAATT-3
shZMYND8#2	5-CCGGGCAGCATCCTGAATCTTAACCCTCGAGGGTTAAGATTCAGGATGCTGCTTTTTGAATT-3
shZMYND8#3	5-CCGGGCTGATGTCGCCGCTGATATTCTCGAGAATATCAGCGGCGACATCAGCTTTTTGAATT-3
sgDCAF15	caccgTTCCGCTCCGATTTCGAGCT

## Sheet: Table S2
	the sequences of PCR primers (5'-3')	the sequences of qPCR primers (5'-3')
EZH2 forward	AGAGGAAACACCGGTTGTGG	—
EZH2 reverse	CAGCGGCTCCACAAGTAAGA	—
ZMYND8 forward	CCGCAGGACACATCAACAAG	GGGTTTATCACGCTAAGTGTCTG
ZMYND8 reverse	GTCAGGGTGCTGTTCCAATG	GGCTTTACTCTGGGTCTCGATG
RBM39 forward	—	AAAAGCCGTGAAAGAAAGCGA
RBM39 reverse	—	GCGGCCTCTAAATCTTCGATCT
GAPDH forward	AAGCCTGCCGGTGACTAAC	GTTAGGAAAGCCTGCCGGT
GAPDH reverse	TGACGAACATGGGGGCATC	ATGGTTCACACCCATGACGAA

## Sheet: Table S3
Protein	Information
RBM39	Proteintech, 21339-1-AP, China
ZMYND8	Bethyl, A302-090A, USA
EZH2	Proteintech, 21800-1-AP, China
PARP	Cell Signaling Technology, 9542, USA
CDK4	Cell Signaling Technology, 12790, USA
c-MYC	Cell Signaling Technology, 9402, USA
GAPDH	Millipore, MA3374, USA
Horseradish Peroxidase-conjugated AffiniPure Goat Anti-Rabbit IgG （H+L）	Jackson, 111-035-003，USA
Ki67	Servicebio, GB12114, China

## Sheet: Table S4
gene_id	gene_name	Ctrl_1_count	Ctrl_2_count	Indisulam_1_count	Indisulam_2_count	Ctrl_1_FPKM	Ctrl_2_PFKM	Indisulam_1_FPKM	Indisulam_2_FPKM	log2FoldChange	Pvalue	FDR
ENSG00000198673.10	FAM19A2	8979	8509	1286	1404	52.0318	51.4521	9.00765	9.42449	-2.74796	0	0
ENSG00000002549.12	LAP3	14029	12358	2173	2290	53.0814	49.3421	9.9414	9.97786	-2.6095	0	0
ENSG00000082212.12	ME2	9866	9066	1497	1719	10.7793	12.1849	3.40361	3.48421	-2.60496	0	0
ENSG00000175567.8	UCP2	15395	15575	2877	3006	58.624	61.7609	15.2728	15.3631	-2.444	0	0
ENSG00000176890.15	TYMS	34284	32018	6621	6773	151.224	144.851	35.4913	33.1957	-2.35369	0	0
ENSG00000278259.4	MYO19	10768	10518	2255	2266	21.6682	22.7324	6.11892	5.55354	-2.28191	0	0
ENSG00000164062.12	APEH	17349	17513	3777	3711	44.3501	47.1423	13.467	11.5238	-2.26587	0	0
ENSG00000169299.13	PGM2	11748	11070	2471	2515	26.9344	25.7752	6.93281	6.22653	-2.24056	0	0
ENSG00000094804.10	CDC6	15812	14797	3281	3438	36.2273	35.6887	8.48903	7.97863	-2.23425	0	0
ENSG00000174780.16	SRP72	30333	28107	6681	6594	64.2641	66.4096	21.0213	18.8151	-2.18382	0	0
ENSG00000132182.11	NUP210	35070	34811	8269	8383	36.8868	37.733	10.3433	9.72385	-2.11623	0	0
ENSG00000127022.14	CANX	138887	126674	31574	31922	245.246	224.786	68.3318	63.5299	-2.10993	0	0
ENSG00000115904.12	SOS1	100602	94834	24693	24440	99.7254	96.2274	30.88	29.3626	-2.03775	0	0
ENSG00000124571.17	XPO5	20865	19818	5672	5765	31.8619	30.6433	12.3719	11.7136	-1.87712	0	0
ENSG00000272398.5	CD24	47789	44207	12892	13401	142.244	137.399	48.9644	47.6264	-1.85319	0	0
ENSG00000163399.15	ATP1A1	40304	39790	11443	11811	82.9402	84.1344	28.7882	27.491	-1.83142	0	0
ENSG00000112972.14	HMGCS1	36238	33669	10656	11282	78.6422	74.9927	29.2358	28.0691	-1.71865	0	0
ENSG00000182308.6	DCAF4L1	477	434	6026	6298	0.697514	0.642817	10.3738	10.1816	3.71138	0	0
ENSG00000177606.6	JUN	198	234	5553	5952	0.388282	0.470019	12.9719	12.967	4.68651	0	0
ENSG00000103876.12	FAH	14641	14174	3554	3823	67.538	65.6088	20.3362	20.2647	-2.01319	2.0385e-303	2.53681e-300
ENSG00000068796.16	KIF2A	13855	13007	3357	3436	39.7315	39.2018	10.2063	8.98455	-2.02979	3.04495e-296	3.60884e-293
ENSG00000115232.13	ITGA4	103461	95910	35893	36960	211.652	206.227	95.9031	91.8197	-1.49857	1.58248e-293	1.79029e-290
ENSG00000134363.11	FST	7191	6545	952	1085	21.7495	20.5023	3.30599	3.61409	-2.8006	5.10981e-293	5.52949e-290
ENSG00000141076.17	UTP4	11308	11188	2580	2715	38.2272	38.8274	11.2326	11.043	-2.13447	7.27502e-289	7.5445e-286
ENSG00000131747.14	TOP2A	63117	57579	19523	19454	81.522	76.4629	29.8072	28.4393	-1.67609	1.05021e-284	1.04555e-281
ENSG00000244462.7	RBM12	18191	16602	4762	5029	24.3329	23.3111	8.02669	7.81108	-1.87561	2.03809e-275	1.951e-272
ENSG00000149534.8	MS4A2	701	608	5112	5452	1.92758	1.85989	18.2902	17.8171	2.96639	1.65415e-264	1.52482e-261
ENSG00000197451.11	HNRNPAB	43983	42605	10457	12413	185.417	186.29	52.7112	58.2032	-1.96978	2.01285e-264	1.78921e-261
ENSG00000130544.11	ZNF557	1238	1216	6989	7047	1.69752	1.67965	10.5474	9.92317	2.46927	2.99294e-260	2.56866e-257
ENSG00000085465.12	OVGP1	187	172	3436	3269	0.543946	0.578524	13.5288	12.6627	4.17799	1.33525e-259	1.10777e-256
ENSG00000136628.17	EPRS	49148	43807	13708	13235	72.551	66.4052	24.2229	21.9264	-1.83118	3.297e-256	2.64707e-253
ENSG00000198589.11	LRBA	12608	11869	3334	3468	9.64329	9.93993	3.49857	4.01591	-1.894	4.16806e-254	3.24184e-251
ENSG00000037474.14	NSUN2	32626	30530	11087	11342	79.447	77.2699	37.1766	36.8431	-1.5398	1.50385e-252	1.13423e-249
ENSG00000176393.10	RNPEP	10725	10469	2715	2769	34.69	35.5208	11.5234	10.7832	-1.99724	1.70459e-251	1.24781e-248
ENSG00000093009.9	CDC45	10114	9915	2011	1829	41.9865	41.5864	9.0334	8.42476	-2.42835	7.5025e-251	5.33513e-248
ENSG00000088832.16	FKBP1A	39677	37479	13975	14100	214.742	214.743	108.838	107.426	-1.50466	3.35107e-249	2.3168e-246
ENSG00000112118.18	MCM3	64346	61668	24555	24993	157.448	155.944	70.2194	66.7743	-1.3932	7.25841e-248	4.88255e-245
ENSG00000109586.11	GALNT7	12195	10844	2762	2762	22.6547	20.8352	6.2931	5.80894	-2.1055	3.64433e-244	2.38694e-241
ENSG00000023228.13	NDUFS1	15843	15050	4730	4820	11.3859	12.3268	3.97294	3.90196	-1.74015	6.06813e-244	3.87256e-241
ENSG00000278540.4	ACACA	12555	12249	3255	3136	10.5878	10.4503	3.44828	3.22154	-2.00254	2.15613e-239	1.3416e-236
ENSG00000116016.13	EPAS1	11084	10734	2641	2960	16.0832	16.0303	4.72032	4.84624	-2.00979	1.01882e-238	6.18475e-236
ENSG00000138095.18	LRPPRC	58452	54832	21193	21024	70.6019	68.4372	30.3889	27.856	-1.46983	6.6079e-235	3.91581e-232
ENSG00000099194.5	SCD	63869	60057	24816	25645	84.6022	82.0266	39.407	37.7527	-1.3427	9.4478e-235	5.46852e-232
ENSG00000111684.10	LPCAT3	5532	5245	941	1027	11.8726	11.9588	2.51278	2.28403	-2.50042	1.14145e-228	6.4567e-226
ENSG00000128683.13	GAD1	7301	7336	22426	24209	29.8349	24.5473	108.087	104.905	1.62368	1.89262e-227	1.04678e-224
ENSG00000077380.15	DYNC1I2	8278	7670	1890	1921	26.3589	25.1733	6.42225	6.96284	-2.11121	3.36673e-227	1.82162e-224
ENSG00000120437.8	ACAT2	14388	13071	3794	4134	31.2914	30.0594	9.54289	9.79293	-1.83896	1.86487e-226	9.8755e-224
ENSG00000198911.11	SREBF2	27711	28052	9477	10017	41.4147	44.2641	18.5049	18.2958	-1.56422	1.10781e-224	5.74425e-222
ENSG00000168710.17	AHCYL1	15544	14588	4685	5027	28.0218	27.047	9.89874	10.0102	-1.68044	2.36864e-224	1.20312e-221
ENSG00000132646.10	PCNA	53634	50537	21024	22105	288.223	277.836	132.39	128.728	-1.31898	9.12719e-223	4.54333e-220
ENSG00000059573.8	ALDH18A1	15025	14662	4764	4872	33.1646	33.2454	12.7762	11.7712	-1.67022	7.60821e-221	3.71295e-218
ENSG00000149428.18	HYOU1	50112	48514	19914	20339	89.2338	90.9308	44.455	42.4297	-1.3396	2.93966e-220	1.40702e-217
ENSG00000073578.16	SDHA	16039	15610	4757	5276	54.6989	54.1665	20.3631	21.0476	-1.70542	2.79459e-217	1.31235e-214
ENSG00000100983.10	GSS	7689	8138	1658	1678	29.6954	32.5923	7.17542	7.34547	-2.29421	1.99744e-215	9.20633e-213
ENSG00000004700.15	RECQL	11599	10427	3020	3162	24.0648	21.7237	7.1584	6.93722	-1.87906	6.98168e-212	3.1594e-209
ENSG00000170515.13	PA2G4	37404	33764	12922	13131	176.459	163.044	73.2744	67.3294	-1.49535	6.63289e-211	2.94797e-208
ENSG00000075826.16	SEC31B	4476	4341	14994	14851	10.0036	9.99355	46.9108	43.2076	1.71288	5.53786e-209	2.4181e-206
ENSG00000204394.12	VARS	22700	23423	7545	7676	41.4641	43.3944	16.8722	16.0014	-1.64709	3.50868e-208	1.50565e-205
ENSG00000179218.13	CALR	216416	203610	92861	98558	863.004	830.822	439.454	435.076	-1.18063	1.20816e-207	5.0966e-205
ENSG00000164163.10	ABCE1	31145	27771	10061	10712	58.686	53.4997	24.9165	24.8953	-1.55005	4.605e-207	1.91023e-204
ENSG00000166197.16	NOLC1	62322	58139	25313	26190	124.614	124.607	60.5075	57.8388	-1.27219	3.78662e-206	1.545e-203
ENSG00000138796.16	HADH	10646	9941	2836	2740	24.8225	27.4317	9.82814	7.40293	-1.92991	7.41057e-206	2.97487e-203
ENSG00000232611.1	AL683813.1	330	284	3059	3361	0.739649	0.649904	7.81963	8.24742	3.33952	2.3445e-205	9.26226e-203
ENSG00000109861.15	CTSC	29347	27005	10646	10931	97.6247	91.7603	41.1875	39.8276	-1.43101	2.05091e-203	7.97578e-201
ENSG00000104738.17	MCM4	67980	66420	29027	30101	130.682	130.85	66.8534	63.9209	-1.23173	1.05469e-200	4.03849e-198
ENSG00000137193.13	PIM1	29651	29998	11032	11618	81.1036	85.0849	35.9304	35.2958	-1.44487	2.47674e-198	9.33994e-196
ENSG00000011260.13	UTP18	10983	10318	3174	3420	42.2916	40.4176	14.8637	14.961	-1.73874	3.02192e-198	1.12258e-195
ENSG00000006744.18	ELAC2	18106	18321	6077	6492	46.2039	47.5327	19.4102	18.7965	-1.58322	6.56169e-198	2.40168e-195
ENSG00000125166.12	GOT2	17468	15907	5162	5720	52.1841	48.6816	19.2286	20.198	-1.66383	1.09547e-197	3.95149e-195
ENSG00000163938.16	GNL3	35760	33328	13985	14417	138.054	131.84	68.3336	63.6535	-1.32873	4.7905e-197	1.7033e-194
ENSG00000044574.7	HSPA5	99116	91480	41232	42979	184.62	175.266	91.883	88.637	-1.22473	1.2526e-196	4.39098e-194
ENSG00000132589.15	FLOT2	23809	23582	8955	9214	70.0618	71.1765	31.1288	30.8261	-1.43034	3.07389e-196	1.06258e-193
ENSG00000126602.10	TRAP1	21223	21794	6483	7289	76.3345	81.0277	28.7249	32.3928	-1.69226	1.24161e-195	4.2332e-193
ENSG00000143815.14	LBR	25838	23665	8973	8889	49.9463	47.4565	21.8978	19.6232	-1.51605	6.70927e-194	2.25658e-191
ENSG00000100336.17	APOL4	3335	2864	323	309	11.7616	6.44338	0.940825	0.837394	-3.33851	2.79599e-193	9.27859e-191
ENSG00000156398.12	SFXN2	4203	4363	633	568	5.8404	6.28012	1.48826	1.15421	-2.8808	3.00529e-192	9.84192e-190
ENSG00000122884.12	P4HA1	7110	6448	1650	1652	18.8966	17.5677	5.17926	4.80904	-2.0833	2.44119e-189	7.89077e-187
ENSG00000115677.16	HDLBP	60461	58697	26404	27473	101.826	105.418	47.828	51.1525	-1.1922	1.70388e-188	5.43691e-186
ENSG00000058804.11	NDC1	21822	19512	6608	6298	30.9737	28.5689	11.0838	9.7239	-1.72377	4.39824e-186	1.38567e-183
ENSG00000237550.5	RPL9P9	30	38	2174	2375	0.383056	0.501386	28.9956	29.8518	6.01557	7.16838e-186	2.23017e-183
ENSG00000004478.7	FKBP4	21171	20177	7506	8234	44.4213	43.3241	20.3255	20.4245	-1.44094	1.84698e-185	5.67524e-183
ENSG00000143149.12	ALDH9A1	7948	7395	2122	2214	25.1565	24.2779	8.45827	7.7905	-1.86962	6.36524e-185	1.932e-182
ENSG00000153406.13	NMRAL1	4606	4335	846	922	29.6676	26.1386	5.69932	6.26223	-2.38547	2.69899e-184	8.09341e-182
ENSG00000253729.7	PRKDC	134663	128834	55821	54251	75.2144	73.4445	41.0701	36.597	-1.30507	1.65477e-182	4.90304e-180
ENSG00000129691.15	ASH2L	17190	16241	6272	6496	43.6147	42.1167	20.835	20.0344	-1.43524	4.83879e-182	1.41686e-179
ENSG00000136286.15	MYO1G	14079	14398	4601	4561	27.4296	28.7608	7.9638	7.37629	-1.68322	9.26311e-181	2.68081e-178
ENSG00000077232.17	DNAJC10	15324	14089	5174	5407	7.39855	6.79849	4.7821	4.409	-1.52128	1.3186e-180	3.77227e-178
ENSG00000124207.16	CSE1L	32115	29890	12887	13340	67.0213	63.999	31.2928	30.0981	-1.28767	1.37643e-180	3.89295e-178
ENSG00000131473.16	ACLY	50294	47907	21869	22425	88.7517	86.4425	45.4396	43.5776	-1.19517	2.68188e-180	7.49992e-178
ENSG00000076248.10	UNG	14334	13678	5073	5267	49.6937	48.8376	20.9645	20.3175	-1.48458	1.69375e-179	4.68397e-177
ENSG00000130985.16	UBA1	55576	54457	24546	25598	125.378	125.541	66.1234	63.7541	-1.18103	3.22504e-178	8.82066e-176
ENSG00000050767.16	COL23A1	7559	7627	1990	2176	18.249	19.519	4.44513	5.18451	-1.9143	1.34793e-176	3.64658e-174
ENSG00000054983.16	GALC	10010	9159	2962	3022	20.3916	20.0698	7.4033	7.25176	-1.72551	2.73278e-176	7.31357e-174
ENSG00000109919.9	MTCH2	10028	9300	2720	3062	30.6062	31.3405	9.90063	10.0391	-1.78851	2.84832e-176	7.54168e-174
ENSG00000104219.12	ZDHHC2	9448	8787	2809	2970	10.9064	10.551	3.81969	3.96679	-1.70446	1.39494e-175	3.65461e-173
ENSG00000205181.5	LINC00654	376	400	3153	3167	0.445933	0.473093	4.32429	4.08793	2.97848	1.70166e-175	4.41173e-173
ENSG00000108651.9	UTP6	10560	9327	2890	2919	19.4993	17.689	9.704	7.52978	-1.8207	7.98935e-175	2.04997e-172
ENSG00000111725.10	PRKAB1	6802	6473	17475	18803	18.7879	19.0449	57.1793	57.2731	1.4031	5.3327e-174	1.35434e-171
ENSG00000136231.13	IGF2BP3	6938	6665	1803	1735	11.4906	11.7522	3.8154	3.84794	-1.98882	4.51177e-173	1.13428e-170
ENSG00000100418.7	DESI1	4016	3779	729	766	8.71053	8.24838	2.01675	2.23653	-2.42913	3.362e-172	8.36768e-170
ENSG00000134333.13	LDHA	92649	84539	39161	41356	310.861	294.073	178.79	191.099	-1.18424	2.25709e-171	5.56205e-169
ENSG00000112759.17	SLC29A1	18573	18960	6848	7068	67.667	70.2212	30.179	29.8635	-1.47912	3.35573e-171	8.18831e-169
ENSG00000128815.19	WDFY4	10095	9810	3295	3321	8.00987	8.10571	3.12989	2.91237	-1.63574	1.10996e-169	2.68213e-167
ENSG00000112992.16	NNT	15792	15186	5703	5613	20.7512	22.2492	9.38287	8.61024	-1.49899	2.04274e-169	4.88862e-167
ENSG00000204420.9	MPIG6B	7481	7139	2106	2258	58.9646	58.9254	22.2516	18.75	-1.79142	2.23334e-168	5.29388e-166
ENSG00000077514.8	POLD3	11150	10176	3522	3646	25.9208	24.8673	8.98334	8.89698	-1.61904	5.30259e-168	1.24506e-165
ENSG00000115241.10	PPM1G	34669	33298	13131	14717	107.856	105.997	48.2765	50.1854	-1.3353	1.92729e-167	4.48301e-165
ENSG00000178904.18	DPY19L3	10321	9687	3288	3256	13.5176	12.8887	5.29384	4.7922	-1.65821	4.34831e-167	1.00208e-164
ENSG00000110917.7	MLEC	46638	44525	19309	18835	50.7881	49.9817	26.1144	23.7049	-1.30278	9.70735e-167	2.21657e-164
ENSG00000164180.13	TMEM161B	3886	3737	11585	11645	5.61276	5.53678	15.214	14.295	1.56119	3.44454e-165	7.79375e-163
ENSG00000103319.11	EEF2K	8493	8366	2664	2750	8.57958	8.58582	3.78712	3.50032	-1.68593	6.56634e-164	1.47234e-161
ENSG00000143119.13	CD53	9795	8986	2972	3182	48.6825	44.174	20.191	18.7843	-1.65629	7.23578e-164	1.60796e-161
ENSG00000100412.15	ACO2	16815	17020	6298	6592	48.3804	49.354	22.2676	22.1374	-1.44005	9.50559e-164	2.09367e-161
ENSG00000147465.11	STAR	13851	13606	5088	5380	47.4365	47.883	17.334	17.0883	-1.43866	2.81284e-163	6.14112e-161
ENSG00000255717.6	SNHG1	22272	20438	49080	52938	152.005	147.969	473.416	465.719	1.2094	2.03347e-162	4.40096e-160
ENSG00000270647.5	TAF15	26956	24597	10592	11043	109.21	106.952	52.7438	56.1642	-1.29883	4.02717e-162	8.6407e-160
ENSG00000068697.6	LAPTM4A	11029	10330	3624	3909	45.7979	43.713	18.243	17.6844	-1.55057	1.50351e-161	3.19836e-159
ENSG00000135446.16	CDK4	21934	21568	8016	8974	92.5873	99.4099	50.8806	50.6351	-1.40475	6.57625e-161	1.38709e-158
ENSG00000171307.18	ZDHHC16	4387	4052	799	714	23.4754	22.8353	4.82997	3.75359	-2.52419	1.96549e-160	4.11085e-158
ENSG00000121152.9	NCAPH	12886	12168	4447	4333	36.3366	34.8272	14.634	12.9567	-1.55846	1.32191e-159	2.74176e-157
ENSG00000149212.11	SESN3	11150	10176	26771	27289	8.50208	7.94946	24.6446	23.2288	1.29613	9.63062e-159	1.98096e-156
ENSG00000169180.11	XPO6	21441	22341	8085	8226	39.9782	42.8624	18.9534	17.4828	-1.4723	1.83309e-158	3.73964e-156
ENSG00000096060.14	FKBP5	22274	20480	8761	8979	42.1447	39.3127	19.2202	18.3833	-1.31506	3.32884e-158	6.7359e-156
ENSG00000000971.15	CFH	17171	15553	6175	6467	31.029	29.0082	13.0177	12.7676	-1.41823	5.82406e-158	1.16899e-155
ENSG00000180917.17	CMTR2	4538	4196	12179	12806	7.61018	7.38951	25.9288	25.8134	1.46981	9.41813e-158	1.87526e-155
ENSG00000025772.7	TOMM34	5677	5331	1201	1409	20.534	19.7848	4.79126	5.42313	-2.12452	1.70881e-157	3.37544e-155
ENSG00000189091.12	SF3B3	47036	45890	21740	22667	38.6486	39.6696	23.465	22.2842	-1.11246	9.97442e-156	1.95475e-153
ENSG00000134910.13	STT3A	41812	38959	18378	18632	103.891	80.2788	51.7071	51.7681	-1.17194	1.80916e-154	3.51784e-152
ENSG00000069248.11	NUP133	14738	14051	5662	5712	21.0328	20.9029	9.81318	8.90949	-1.38612	9.60142e-154	1.85248e-151
ENSG00000100304.12	TTLL12	15623	15928	5908	6027	36.3354	37.9253	16.5827	16.1372	-1.45	1.26345e-153	2.41893e-151
ENSG00000067704.9	IARS2	17434	16158	6585	6532	36.3586	34.2849	16.055	14.6964	-1.40234	2.05355e-153	3.90158e-151
ENSG00000173542.8	MOB1B	15249	13745	35952	36373	16.1887	15.0935	48.195	45.1599	1.27325	4.81974e-153	9.08778e-151
ENSG00000143476.17	DTL	16292	15055	6091	6496	25.8953	24.6491	12.3055	12.791	-1.36307	8.40539e-153	1.57295e-150
ENSG00000135457.9	TFCP2	7003	6321	1844	2000	14.5694	13.6819	4.91643	5.08463	-1.83988	5.83685e-152	1.08413e-149
ENSG00000084774.13	CAD	38388	40074	15555	15488	43.8189	46.4849	23.3876	21.8897	-1.38523	2.32034e-151	4.27785e-149
ENSG00000184432.9	COPB2	13688	12161	4515	4743	30.7454	28.4571	13.9384	12.8357	-1.5272	2.86362e-151	5.24063e-149
ENSG00000114779.19	ABHD14B	9388	9483	3123	3311	41.2244	44.2447	17.3577	16.4591	-1.6003	4.36329e-151	7.92686e-149
ENSG00000131844.15	MCCC2	16463	14648	5602	5531	34.0823	30.9564	14.467	13.5204	-1.52754	5.90595e-151	1.06517e-148
ENSG00000143416.20	SELENBP1	10644	10594	3779	3983	40.5189	42.0674	16.4145	15.4343	-1.49976	5.52804e-150	9.89837e-148
ENSG00000147955.16	SIGMAR1	10801	10570	3904	3956	48.8778	49.0775	21.7933	20.3728	-1.48987	8.17553e-150	1.45343e-147
ENSG00000055130.15	CUL1	12280	11556	4495	4754	29.3242	28.1188	12.0551	12.0838	-1.4126	1.90716e-149	3.36648e-147
ENSG00000171793.14	CTPS1	21823	20103	8800	8941	50.8925	45.6703	24.3704	23.1741	-1.28666	2.78081e-149	4.87406e-147
ENSG00000175166.16	PSMD2	30401	28386	13210	13917	71.6557	67.6411	46.0546	44.1692	-1.16242	9.58636e-149	1.6685e-146
ENSG00000138442.9	WDR12	12395	11965	4646	4658	13.2829	13.5578	7.69951	7.14652	-1.43504	1.26541e-148	2.18714e-146
ENSG00000151092.16	NGLY1	7012	6303	1933	1936	19.5943	18.2607	7.3567	6.42219	-1.82844	2.43437e-147	4.17856e-145
ENSG00000171848.14	RRM2	19720	17707	7399	7682	85.2783	80.1346	43.8979	43.1533	-1.35719	2.87246e-147	4.89676e-145
ENSG00000090060.17	PAPOLA	29831	26799	11683	11627	51.712	48.4785	35.7776	32.5317	-1.3258	8.42584e-147	1.4266e-144
ENSG00000101361.16	NOP56	65887	60520	29841	31299	390.148	361.55	224.254	238.809	-1.09421	1.10778e-146	1.86294e-144
ENSG00000141968.7	VAV1	12571	11887	4481	4909	35.8336	34.8469	14.9982	15.3174	-1.42851	1.98867e-146	3.32161e-144
ENSG00000198793.12	MTOR	25777	25652	10972	10906	24.0494	24.6288	13.318	12.3639	-1.27985	2.00185e-146	3.32161e-144
ENSG00000137801.10	THBS1	1010	1025	4742	4629	1.05884	1.16691	6.53454	5.68426	2.15662	9.58726e-146	1.58025e-143
ENSG00000088305.18	DNMT3B	18361	18185	7473	8014	31.8404	32.8542	15.9815	16.0516	-1.28647	3.04164e-145	4.98049e-143
ENSG00000132463.13	GRSF1	14256	13019	5272	5420	22.3333	21.405	12.2155	10.6304	-1.39702	3.86568e-145	6.28843e-143
ENSG00000104356.10	POP1	4158	3839	908	915	6.54011	6.137	1.75058	1.50205	-2.1791	4.50867e-145	7.28676e-143
ENSG00000205213.13	LGR4	3996	3610	10803	11351	5.9722	5.54032	20.2424	19.1875	1.49614	9.22654e-145	1.48154e-142
ENSG00000101868.10	POLA1	5776	5373	1582	1615	7.69979	7.3167	2.6963	2.4769	-1.84832	1.11263e-144	1.77514e-142
ENSG00000004864.13	SLC25A13	6014	5293	1470	1563	14.8154	13.2356	4.45891	4.26246	-1.94429	8.95791e-143	1.42009e-140
ENSG00000124766.6	SOX4	12894	12737	29049	30026	15.4928	15.9102	41.5279	39.953	1.15746	1.10758e-142	1.74471e-140
ENSG00000075239.13	ACAT1	7941	7546	2356	2188	34.0994	33.0119	12.0548	10.4023	-1.81421	3.09853e-142	4.85026e-140
ENSG00000064763.10	FAR2	6745	6186	1966	2048	14.6419	13.7766	8.18743	7.82601	-1.73396	3.29941e-142	5.13244e-140
ENSG00000130816.15	DNMT1	48751	48962	22719	23638	89.0029	89.7207	57.2534	55.1292	-1.12335	3.53355e-142	5.46252e-140
ENSG00000100714.15	MTHFD1	26822	25551	12077	12554	62.4996	60.823	26.8818	29.7224	-1.13511	6.94464e-142	1.06695e-139
ENSG00000101082.13	SLA2	5046	4784	1330	1324	13.9613	13.5257	4.15824	3.88412	-1.93519	4.58537e-141	7.00155e-139
ENSG00000029534.20	ANK1	49753	49938	23331	24296	48.694	50.3506	27.2712	26.9247	-1.11328	9.5091e-141	1.44312e-138
ENSG00000139641.12	ESYT1	40255	38420	19022	19487	75.895	73.7278	45.3122	43.04	-1.07727	1.05565e-140	1.59237e-138
ENSG00000159199.13	ATP5MC1	10823	11103	3771	4075	101.675	109.595	30.9324	33.7924	-1.53104	1.40769e-140	2.11061e-138
ENSG00000044446.11	PHKA2	4215	4191	1000	1065	6.58789	6.90854	1.96782	2.17964	-2.07298	1.81831e-140	2.70994e-138
ENSG00000137312.14	FLOT1	7562	7407	2220	2521	32.1324	32.5478	11.6714	12.6451	-1.70709	1.25201e-139	1.85484e-137
ENSG00000205339.9	IPO7	57049	51705	25231	25643	67.1091	62.925	35.9241	34.3032	-1.14168	6.44077e-139	9.48547e-137
ENSG00000100353.17	EIF3D	32021	30428	14842	15229	117.962	112.623	66.6683	63.8172	-1.10082	2.3453e-138	3.43366e-136
ENSG00000150768.15	DLAT	20215	18354	7917	7854	36.0121	32.2398	17.1831	16.0956	-1.33549	3.05213e-138	4.44237e-136
ENSG00000105011.8	ASF1B	7446	6961	2402	2444	27.8637	26.6515	11.8325	10.284	-1.61811	7.63079e-138	1.1042e-135
ENSG00000175575.12	PAAF1	5475	5062	1463	1568	9.27545	8.53471	3.58375	3.53301	-1.84432	1.31316e-137	1.88921e-135
ENSG00000101911.12	PRPS2	5074	4705	1319	1396	15.3953	14.6619	4.76437	4.73222	-1.89534	1.45288e-137	2.07821e-135
ENSG00000029153.14	ARNTL2	3505	3398	748	784	4.53761	4.49885	1.30406	1.72497	-2.21894	2.13398e-136	3.03501e-134
ENSG00000163527.9	STT3B	32151	29131	13730	14237	56.5538	52.7328	29.3022	28.4185	-1.17768	2.33309e-136	3.29934e-134
ENSG00000186792.16	HYAL3	6929	7422	1923	2126	30.414	34.3043	10.1928	10.5233	-1.87489	4.74526e-136	6.67258e-134
ENSG00000185008.17	ROBO2	17175	16172	7236	7353	27.4071	24.0798	11.8611	11.2517	-1.23893	1.81289e-134	2.53489e-132
ENSG00000118514.13	ALDH8A1	249	274	2153	2399	0.733042	0.870167	8.0121	7.96597	3.07244	2.19437e-134	3.05116e-132
ENSG00000136603.13	SKIL	2759	2523	8098	8193	3.1064	2.98036	11.4395	10.7085	1.5791	4.3846e-134	6.06268e-132
ENSG00000116649.9	SRM	24426	26349	9488	9742	156.478	174.121	73.1311	69.5865	-1.44925	6.81411e-134	9.36996e-132
ENSG00000183527.11	PSMG1	20567	18880	8533	9021	140.911	131.353	65.2923	64.1576	-1.21456	9.16452e-134	1.25327e-131
ENSG00000215908.10	CROCCP2	5109	5514	15313	16331	17.3291	18.8229	52.1409	53.7008	1.52579	1.76839e-133	2.40511e-131
ENSG00000012817.15	KDM5D	12420	11798	4883	4873	18.3536	17.3512	8.96006	8.24825	-1.35786	1.3146e-132	1.77821e-130
ENSG00000117385.15	P3H1	11573	11637	4482	4521	34.0004	34.9052	16.9187	16.043	-1.41341	1.34957e-132	1.81564e-130
ENSG00000059145.18	UNKL	2928	2880	8401	8621	5.18201	5.63051	23.9535	22.5645	1.5043	1.63056e-132	2.18188e-130
ENSG00000177352.9	CCDC71	2480	2630	337	399	9.92221	10.6769	1.43642	1.53825	-2.8453	4.2608e-132	5.67096e-130
ENSG00000134516.16	DOCK2	24966	23744	11342	12001	33.5696	32.0493	18.7121	18.7928	-1.10823	7.68511e-132	1.01742e-129
ENSG00000183207.13	RUVBL2	20295	20222	7609	8694	83.5628	84.7531	38.5551	40.035	-1.36227	9.84267e-132	1.29616e-129
ENSG00000110713.16	NUP98	17724	16494	7425	7486	22.4166	21.8616	10.9903	10.7542	-1.24433	1.91895e-131	2.51372e-129
ENSG00000128050.8	PAICS	66045	62588	32975	34615	89.4116	108.977	75.2261	53.3072	-0.975204	4.32166e-131	5.6315e-129
ENSG00000101974.14	ATP11C	7931	7448	2586	2474	8.99539	8.51628	3.44619	3.02025	-1.64917	1.23651e-130	1.60289e-128
ENSG00000052802.12	MSMO1	4181	3986	1052	1095	14.0945	13.4568	4.19233	4.43605	-1.97429	2.36547e-130	3.05048e-128
ENSG00000151725.11	CENPU	10749	9740	3780	3743	45.0535	42.5412	21.069	20.2011	-1.4908	2.61914e-130	3.34297e-128
ENSG00000122952.16	ZWINT	18355	17303	7834	8359	75.7553	74.1622	39.1204	39.0981	-1.18584	2.6065e-130	3.34297e-128
ENSG00000134802.17	SLC43A3	13719	13839	5549	5576	125.768	126.412	53.8018	50.9729	-1.3558	2.92916e-130	3.71959e-128
ENSG00000138029.13	HADHB	13333	12100	5008	5298	48.2404	42.0246	21.0042	20.6465	-1.3495	3.96214e-130	5.00577e-128
ENSG00000255587.8	RAB44	5478	5121	1604	1617	8.61559	8.37209	2.84991	2.68355	-1.76446	1.62767e-128	2.04601e-126
ENSG00000156697.12	UTP14A	8729	7948	2987	3062	26.4266	24.2348	10.1346	10.0237	-1.509	4.7615e-128	5.95523e-126
ENSG00000151503.12	NCAPD3	28408	28170	12915	12754	46.262	46.7775	28.176	26.5121	-1.1868	5.65814e-128	7.04128e-126
ENSG00000157193.16	LRP8	12209	11338	4785	5012	13.2892	12.7033	6.79098	6.72755	-1.31162	1.34178e-127	1.66147e-125
ENSG00000182628.12	SKA2	8957	8416	3269	3401	27.2327	27.0874	12.8208	13.5354	-1.42767	1.83549e-127	2.26156e-125
ENSG00000102893.15	PHKB	13506	13058	5510	5431	26.489	25.4351	15.5538	15.6107	-1.32594	3.51897e-127	4.31446e-125
ENSG00000164120.13	HPGD	20352	17892	7404	8082	68.8605	68.469	32.2486	33.72	-1.35053	8.24021e-127	1.00535e-124
ENSG00000100351.16	GRAP2	2977	2912	603	591	6.27107	6.36135	2.17526	1.71475	-2.34873	1.67898e-126	2.03844e-124
ENSG00000140525.17	FANCI	37752	35411	17207	16846	67.2039	63.7463	40.0369	37.6272	-1.14891	2.24021e-126	2.70663e-124
ENSG00000110768.11	GTF2H1	7275	6804	2459	2562	21.7871	19.9296	11.7226	13.4539	-1.53403	6.67205e-126	8.02226e-124
ENSG00000154719.13	MRPL39	4703	4546	1327	1330	30.9732	30.5056	9.83847	8.83803	-1.84603	8.18402e-126	9.79288e-124
ENSG00000136937.12	NCBP1	12838	12018	5213	5323	18.2382	17.537	8.7739	8.50488	-1.28451	8.88308e-126	1.05785e-123
ENSG00000119326.14	CTNNAL1	3522	3050	671	685	10.436	9.28865	2.16635	2.21428	-2.32215	1.81548e-125	2.15169e-123
ENSG00000088882.7	CPXM1	10935	10768	4150	4543	31.3788	31.239	14.102	14.2824	-1.36796	3.65979e-125	4.31699e-123
ENSG00000113810.15	SMC4	36823	33022	16055	16412	56.1034	50.522	32.1818	29.4668	-1.15074	4.86395e-125	5.71032e-123
ENSG00000178921.13	PFAS	23307	23848	10164	10014	34.2765	36.0077	17.6292	16.3431	-1.27166	2.53084e-123	2.95728e-121
ENSG00000083750.12	RRAGB	1586	1628	5753	5700	5.67979	6.33758	24.649	22.6763	1.78631	2.77765e-123	3.23051e-121
ENSG00000134602.15	STK26	16957	15374	6888	6934	38.4548	36.1938	19.4153	17.7672	-1.27149	3.16331e-123	3.66194e-121
ENSG00000151692.14	RNF144A	9080	9439	3287	3464	11.4918	12.2962	4.96671	4.98231	-1.5041	6.41306e-122	7.38957e-120
ENSG00000001497.16	LAS1L	13621	13022	5586	6059	33.5565	27.7497	14.6666	14.4028	-1.24148	7.28337e-122	8.35372e-120
ENSG00000160058.18	BSDC1	6877	6595	15547	15949	13.5795	15.2301	36.685	34.9168	1.17856	3.77804e-121	4.31337e-119
ENSG00000133863.8	TEX15	16977	15859	6239	5688	11.7891	10.9224	5.05853	4.24604	-1.50552	3.97603e-121	4.51869e-119
ENSG00000100162.14	CENPM	3764	3707	958	995	32.9952	33.4319	10.6648	10.4809	-1.98286	6.7366e-121	7.62124e-119
ENSG00000167721.10	TSR1	13181	11692	4686	5098	19.6566	17.5747	8.25985	8.41862	-1.39243	8.28171e-121	9.32686e-119
ENSG00000166333.13	ILK	8766	7903	3040	3136	33.9517	29.6405	11.831	12.2002	-1.47827	1.05254e-120	1.18003e-118
ENSG00000115419.12	GLS	22856	21257	10442	10726	42.4191	40.0393	25.1264	24.1262	-1.10553	1.61135e-120	1.79843e-118
ENSG00000114127.10	XRN1	5378	5098	12487	12979	4.58388	4.27415	12.1027	11.9257	1.23479	1.63454e-120	1.81617e-118
ENSG00000150433.9	TMEM218	3627	3299	802	752	14.8523	11.7507	2.27773	1.96503	-2.2009	3.39786e-120	3.75864e-118
ENSG00000159593.14	NAE1	11422	10677	4492	4814	48.4401	47.7507	25.6657	25.5298	-1.29466	3.71831e-120	4.09491e-118
ENSG00000156110.13	ADK	7224	6534	2240	2462	34.8366	32.2048	10.1049	11.1479	-1.59568	7.39645e-120	8.1097e-118
ENSG00000197713.14	RPE	9680	8452	3192	3241	26.1902	23.7171	10.4664	9.70783	-1.5401	8.20508e-120	8.95685e-118
ENSG00000162521.18	RBBP4	66184	59985	31218	31637	71.8527	60.7363	39.2263	39.1736	-1.05082	8.94818e-120	9.72538e-118
ENSG00000074201.8	CLNS1A	24981	22204	10367	10856	85.5778	73.2445	55.3796	52.2925	-1.1985	1.35404e-119	1.46524e-117
ENSG00000102908.20	NFAT5	8448	8454	22634	21478	5.70283	5.88391	20.0456	18.1852	1.33795	1.59525e-119	1.71879e-117
ENSG00000139496.15	NUP58	13129	12192	5404	5693	21.1952	20.5309	10.6367	10.2121	-1.23674	7.43414e-119	7.97536e-117
ENSG00000010256.10	UQCRC1	20574	20917	9311	9680	82.1524	84.736	43.3464	42.5933	-1.17524	2.05684e-118	2.19711e-116
ENSG00000025293.16	PHF20	11436	10353	4365	4437	19.3706	16.853	12.9894	12.2189	-1.35338	2.37867e-118	2.53003e-116
ENSG00000147536.11	GINS4	9088	8609	3374	3270	18.9613	20.3633	8.62656	8.35951	-1.45908	3.48767e-118	3.69381e-116
ENSG00000279744.1	AC132938.5	176	164	1613	1771	0.753456	0.714506	7.95735	7.93482	3.26769	7.15275e-118	7.54343e-116
ENSG00000059588.9	TARBP1	12236	11419	4982	4968	20.8711	19.5954	10.6546	9.13748	-1.29524	7.5372e-118	7.91533e-116
ENSG00000071626.16	DAZAP1	31715	31448	15596	16323	95.1325	95.1938	46.3638	45.4696	-1.03214	4.55921e-117	4.76782e-115
ENSG00000104899.7	AMH	243	258	1915	2255	1.02079	1.08566	9.87159	10.8937	3.00745	5.103e-117	5.31416e-115
ENSG00000100219.16	XBP1	12338	11738	5245	5439	49.095	51.3634	24.9538	24.3699	-1.21885	1.47681e-116	1.53152e-114
ENSG00000177189.13	RPS6KA3	10648	9591	3909	3849	10.0964	9.13058	4.55784	3.99812	-1.42853	2.599e-116	2.68409e-114
ENSG00000125257.14	ABCC4	71811	67325	37253	38330	97.0314	96.3826	65.338	57.3721	-0.9267	4.82359e-115	4.96092e-113
ENSG00000164985.14	PSIP1	28680	26782	13832	14268	87.1199	80.7387	55.5333	53.0333	-1.02726	6.59523e-115	6.75509e-113
ENSG00000162039.15	MEIOB	3920	3553	844	728	16.4039	15.4178	4.17789	3.49062	-2.29278	9.66644e-115	9.86017e-113
ENSG00000103091.14	WDR59	5978	5740	2030	2123	9.83775	9.45374	5.21321	5.51163	-1.54347	7.59251e-114	7.71306e-112
ENSG00000145604.15	SKP2	11043	10576	4643	4789	24.6428	29.9733	12.4693	12.948	-1.2434	8.50668e-114	8.60662e-112
ENSG00000008394.12	MGST1	7495	6663	2448	2581	60.9436	55.6128	23.4669	22.7197	-1.53921	1.63567e-113	1.64819e-111
ENSG00000138430.15	OLA1	24138	21303	9628	10489	50.5305	41.7951	37.0019	36.2301	-1.22188	8.34937e-113	8.37934e-111
ENSG00000005100.12	DHX33	6387	6206	2185	2102	9.36196	9.04606	3.92221	3.31349	-1.6006	1.05494e-112	1.05448e-110
ENSG00000176974.19	SHMT1	4273	4083	1229	1219	13.4552	13.2225	4.71507	4.40799	-1.81744	1.23511e-112	1.22963e-110
ENSG00000153107.12	ANAPC1	17127	15880	7621	7716	16.7286	15.6066	10.5941	10.4718	-1.15172	1.38857e-112	1.3769e-110
ENSG00000160285.14	LSS	9196	9793	3393	3374	21.3582	24.477	9.67558	7.68369	-1.53639	1.03542e-111	1.02265e-109
ENSG00000167986.13	DDB1	34434	34411	17283	18100	61.0207	62.0551	38.943	38.7768	-1.0079	1.38215e-110	1.35969e-108
ENSG00000071575.11	TRIB2	27439	25738	51294	53003	46.2721	44.2762	99.7045	96.1291	0.925403	4.21473e-110	4.12994e-108
ENSG00000169710.8	FASN	68994	76395	29023	31271	69.2361	78.7869	39.0742	36.5512	-1.31953	6.13814e-110	5.99107e-108
ENSG00000095319.14	NUP188	21853	22062	10404	10685	31.4669	32.5951	20.2127	19.7374	-1.10568	9.05965e-110	8.80803e-108
ENSG00000120217.13	CD274	1082	997	3973	3951	2.54499	2.33412	11.2257	10.9031	1.88463	3.80847e-109	3.68829e-107
ENSG00000138757.14	G3BP2	38981	36033	19272	20272	80.1299	74.0723	47.937	47.1997	-0.970174	8.12459e-109	7.83771e-107
ENSG00000129103.17	SUMF2	9743	8874	3729	3955	46.9598	47.3958	21.1102	20.199	-1.32307	1.1497e-108	1.10482e-106
ENSG00000116133.12	DHCR24	46364	46065	24110	25241	80.2515	82.5886	49.6281	48.5209	-0.952782	1.88051e-108	1.80015e-106
ENSG00000134986.13	NREP	13995	12740	5914	6083	41.0899	38.2478	21.2909	20.2659	-1.20198	2.11417e-108	2.01608e-106
ENSG00000151835.15	SACS	14426	13631	6332	6223	7.70865	6.63317	4.05035	3.21557	-1.20591	6.56034e-108	6.23207e-106
ENSG00000113569.15	NUP155	21965	20542	10530	10849	20.0684	19.3712	11.7511	11.0557	-1.03785	8.93306e-108	8.4538e-106
ENSG00000074800.15	ENO1	242716	238579	131166	140796	1021.47	1022.84	651.213	652.191	-0.871282	1.05791e-107	9.97365e-106
ENSG00000131778.18	CHD1L	14471	13566	6497	6766	40.8479	41.6271	21.8787	21.3062	-1.12647	2.25135e-107	2.11449e-105
ENSG00000169410.9	PTPN9	5372	5126	1808	1855	5.28533	5.3211	2.14473	2.00682	-1.56565	3.29418e-107	3.08229e-105
ENSG00000172500.12	FIBP	8508	8635	3161	3501	58.8479	61.2617	25.3616	26.8557	-1.4122	7.90062e-107	7.36474e-105
ENSG00000096063.15	SRPK1	22340	20757	10653	10907	37.6706	36.4475	22.5369	21.7687	-1.04538	8.44268e-107	7.84067e-105
ENSG00000174669.11	SLC29A2	6132	6318	1394	1808	15.7107	16.4189	4.00878	4.62274	-2.01015	1.76444e-106	1.63253e-104
ENSG00000121892.14	PDS5A	30140	28132	15010	15411	32.1372	30.8499	22.7022	20.8686	-0.983987	1.95002e-106	1.79756e-104
ENSG00000117593.10	DARS2	9734	8552	3496	3518	21.252	19.8518	10.0437	9.53745	-1.42752	2.57939e-106	2.36894e-104
ENSG00000130560.8	UBAC1	17074	16934	7906	7815	71.6831	73.3315	39.6699	38.2015	-1.1598	5.18738e-106	4.74665e-104
ENSG00000101236.16	RNF24	12537	12273	25805	26157	12.5978	12.9179	32.407	30.0369	1.01978	5.53294e-106	5.0443e-104
ENSG00000178802.17	MPI	4551	4421	1392	1506	13.2471	14.0966	6.34712	5.85687	-1.67794	6.68661e-106	6.07383e-104
ENSG00000091127.13	PUS7	5573	5111	1809	1906	12.8058	11.8285	4.94543	5.11174	-1.57041	8.90919e-106	8.06331e-104
ENSG00000163106.10	HPGDS	11259	10630	4781	4738	49.6688	47.7634	25.4938	22.9834	-1.24727	1.01592e-105	9.1613e-104
ENSG00000175104.14	TRAF6	1394	1304	4478	4562	2.13819	2.10589	8.07184	7.5927	1.69819	1.4607e-105	1.31246e-103
ENSG00000144283.21	PKP4	7336	6978	2694	2581	13.1101	12.9132	6.07616	5.49453	-1.4858	1.74715e-105	1.5642e-103
ENSG00000162971.10	TYW5	1860	1767	5406	5545	2.64161	2.58917	8.85283	8.59187	1.54768	2.63647e-105	2.35194e-103
ENSG00000101057.15	MYBL2	20031	19874	9728	10156	58.6318	58.8607	32.8772	32.3136	-1.0524	2.72187e-105	2.41945e-103
ENSG00000010292.12	NCAPD2	33219	31511	16309	15962	47.6233	46.1291	28.6038	26.0733	-1.04995	4.37989e-105	3.8794e-103
ENSG00000115415.18	STAT1	12617	11824	5106	4807	25.0487	25.4727	11.471	9.85984	-1.34696	2.19882e-104	1.94066e-102
ENSG00000159259.7	CHAF1B	9497	9016	3972	4046	17.4088	16.7739	9.7384	8.95376	-1.25366	3.29444e-104	2.89736e-102
ENSG00000184992.10	BRI3BP	18101	17282	8618	9157	19.5686	19.341	11.0446	11.038	-1.04033	9.08441e-104	7.96134e-102
ENSG00000170571.11	EMB	9071	8299	3427	3300	15.725	14.8469	7.25363	6.6797	-1.41364	1.12922e-103	9.86149e-102
ENSG00000105953.14	OGDH	10522	10245	4558	4559	20.1679	19.5999	10.7252	9.58812	-1.2342	3.10372e-103	2.701e-101
ENSG00000042088.13	TDP1	5409	5094	1803	1744	12.0242	12.0003	6.05757	5.71918	-1.61178	3.4668e-103	3.00645e-101
ENSG00000168090.9	COPS6	8074	7748	3238	3411	44.877	44.4576	21.3399	22.247	-1.29778	6.328e-103	5.46866e-101
ENSG00000179912.20	R3HDM2	2402	2176	444	478	9.81563	9.12106	2.25895	2.85051	-2.35833	1.00575e-102	8.66164e-101
ENSG00000135624.15	CCT7	55361	52833	27195	30168	217.114	210.522	125.339	129.631	-0.963238	1.09364e-102	9.38607e-101
ENSG00000187688.14	TRPV2	4780	5115	1483	1550	16.1218	17.3653	5.9686	5.97665	-1.75452	2.10008e-102	1.79618e-100
ENSG00000111530.12	CAND1	22401	20628	10652	10795	16.7036	15.528	9.83919	9.1476	-1.05039	2.35664e-102	2.00872e-100
ENSG00000107798.17	LIPA	5982	5573	2119	2171	15.535	14.8536	6.79138	6.41909	-1.47572	4.70456e-102	3.99631e-100
ENSG00000070081.16	NUCB2	8385	7517	3031	2936	29.899	27.6747	12.4445	11.4207	-1.45899	5.67466e-102	4.80396e-100
ENSG00000122218.15	COPA	19357	18173	9325	9463	32.0011	30.6226	19.8062	18.8084	-1.04441	6.74155e-102	5.68781e-100
ENSG00000197465.13	GYPE	12821	11681	5480	5709	58.8543	54.5986	28.4521	27.2004	-1.17695	1.76329e-101	1.48265e-99
ENSG00000184678.10	HIST2H2BE	144	118	1459	1406	0.485657	0.391102	5.53647	5.02334	3.40648	2.79086e-101	2.33878e-99
ENSG00000146731.10	CCT6A	43079	39564	21824	22731	124.018	116.572	77.5231	75.4792	-0.937522	3.41712e-101	2.85398e-99
ENSG00000168268.10	NT5DC2	17770	18738	7743	8362	81.9596	88.9814	50.9844	49.7049	-1.2296	7.84331e-101	6.52883e-99
ENSG00000083720.12	OXCT1	11847	10655	4868	4957	25.4713	23.5375	12.1877	11.5658	-1.24113	9.30087e-101	7.71631e-99
ENSG00000131828.13	PDHA1	6861	6033	2289	2278	16.8157	14.9126	7.92223	7.55078	-1.54236	1.27085e-100	1.05084e-98
ENSG00000125818.17	PSMF1	15830	15046	7541	7697	38.2157	32.9571	22.2706	21.2286	-1.06527	1.72752e-100	1.42372e-98
ENSG00000132199.19	ENOSF1	4534	4139	1385	1414	8.69243	8.22001	3.93694	4.12171	-1.67754	2.02254e-100	1.66135e-98
ENSG00000090686.15	USP48	25091	22792	11887	12388	50.4708	48.9582	33.8608	29.6941	-1.02611	5.95472e-100	4.87523e-98
ENSG00000119865.8	CNRIP1	34006	32071	17405	18582	130.203	126.513	76.0852	74.7654	-0.923685	7.76399e-100	6.33567e-98
ENSG00000125354.22	2024-09-06	15372	14837	7377	7626	30.141	29.8653	21.2394	21.4748	-1.0566	8.44176e-100	6.86624e-98
ENSG00000271270.6	TMCC1-AS1	2604	2151	432	447	8.62407	7.27823	1.5569	1.76675	-2.48015	9.17895e-100	7.44152e-98
ENSG00000163629.12	PTPN13	3604	3417	1007	967	3.28231	3.12253	1.11201	0.991037	-1.87628	9.674e-100	7.81741e-98
ENSG00000030066.13	NUP160	12472	11820	5524	5420	18.8911	17.922	11.2214	10.9054	-1.19618	1.01073e-99	8.14114e-98
ENSG00000104812.14	GYS1	4670	4919	1502	1537	10.2398	11.3823	4.07944	3.94136	-1.70583	1.1255e-99	9.03633e-98
ENSG00000198176.12	TFDP1	33184	31202	16920	16894	100.217	95.6069	61.8366	58.5013	-0.975054	1.60448e-99	1.28405e-97
ENSG00000109111.14	SUPT6H	25812	24950	13347	13729	33.9753	33.744	22.1973	20.8825	-0.953552	1.73849e-99	1.38683e-97
ENSG00000049541.10	RFC2	10955	10626	4887	4905	52.8687	51.7551	30.4184	27.3854	-1.18662	3.03268e-99	2.41151e-97
ENSG00000112599.8	GUCA1B	67	56	1126	1120	0.363129	0.358241	8.76872	8.06114	4.14528	4.43619e-99	3.51631e-97
ENSG00000136045.11	PWP1	9838	8913	3970	4094	27.3859	25.8286	12.5736	12.3424	-1.26331	8.40388e-99	6.64013e-97
ENSG00000149084.12	HSD17B12	11273	9850	4308	4404	42.8559	40.2566	20.8504	19.8818	-1.32296	1.08092e-98	8.51357e-97
ENSG00000100350.14	FOXRED2	9658	9527	4168	4142	14.5168	15.0994	8.71273	7.76864	-1.2537	1.56206e-98	1.22644e-96
ENSG00000185504.16	FAAP100	4749	5566	1306	1335	10.0815	12.0812	3.23081	3.04808	-2.01526	1.61197e-98	1.26164e-96
ENSG00000145725.19	PPIP5K2	19788	17946	9148	9362	16.729	16.2889	8.95201	8.02836	-1.07333	2.27372e-98	1.774e-96
ENSG00000276759.2	AL353753.1	108	135	1332	1492	0.284036	0.372046	4.44113	4.53838	3.48856	4.65244e-98	3.61858e-96
ENSG00000131467.10	PSME3	27662	25491	13345	13133	83.3609	69.8287	39.5033	36.6151	-1.05075	4.97086e-98	3.8542e-96
ENSG00000198721.12	ECI2	3856	3653	987	847	16.4604	14.4349	3.58988	3.10779	-2.07784	6.90149e-98	5.33451e-96
ENSG00000145730.20	PAM	3341	2912	745	828	8.19107	6.90088	2.2112	2.15288	-2.03733	7.76115e-98	5.98041e-96
ENSG00000108799.12	EZH1	2583	2506	6562	6897	5.4447	5.50027	17.7976	16.0846	1.35595	1.65945e-97	1.27475e-95
ENSG00000212694.8	LINC01089	2789	2758	7116	7353	22.5808	21.2812	66.2794	63.8913	1.33602	1.87358e-97	1.43482e-95
ENSG00000105643.9	ARRDC2	2034	2044	5729	5924	6.0058	6.08531	24.3014	19.1327	1.4674	2.48985e-97	1.90092e-95
ENSG00000198554.11	WDHD1	10759	9583	4299	4353	13.5263	12.4303	6.63456	6.99752	-1.27873	2.73021e-97	2.07805e-95
ENSG00000228716.6	DHFR	19602	17017	7983	7817	36.2272	32.6491	20.7765	18.4592	-1.25708	3.21553e-97	2.43998e-95
ENSG00000102804.14	TSC22D1	10541	9848	20304	21474	23.0959	22.628	53.8714	50.7292	0.988206	3.68996e-97	2.79147e-95
ENSG00000138085.16	ATRAID	6588	5847	2216	2380	42.8683	39.8249	17.6114	18.3781	-1.48213	3.93074e-97	2.96462e-95
ENSG00000101194.17	SLC17A9	8619	9076	3316	3619	17.9282	18.461	8.05538	8.53286	-1.40034	4.09077e-97	3.07599e-95
ENSG00000241175.3	RN7SL494P	394	362	2017	2164	5.36384	5.84003	34.6028	36.1284	2.42051	5.49218e-97	4.11732e-95
ENSG00000089063.14	TMEM230	18415	17160	7907	8924	84.0155	79.0475	41.4512	43.4924	-1.12741	1.16949e-96	8.741e-95
ENSG00000138363.14	ATIC	19724	17999	9086	9733	68.7045	64.1667	37.7775	37.5491	-1.04981	1.18115e-96	8.80173e-95
ENSG00000085760.14	MTIF2	11933	10690	4929	5185	35.5842	33.58	18.968	18.9908	-1.20745	1.81588e-96	1.34912e-94
ENSG00000172269.18	DPAGT1	8898	8870	3818	3974	36.2	37.3452	19.2131	17.574	-1.23667	2.05716e-96	1.52383e-94
ENSG00000281398.4	SNHG4	22029	20801	11154	11559	104.788	101.254	74.5098	72.3316	-0.961681	4.06517e-96	3.00232e-94
ENSG00000196338.12	NLGN3	203	184	1636	1543	0.389957	0.39375	3.73822	3.16448	2.99331	4.39109e-96	3.23342e-94
ENSG00000204178.10	MACO1	11175	11103	23796	23623	21.9982	21.7093	53.0413	49.0408	1.0432	4.40708e-96	3.23563e-94
ENSG00000107020.9	PLGRKT	2478	2628	495	580	19.6981	20.87	3.89478	4.2091	-2.29763	5.29433e-96	3.87561e-94
ENSG00000167524.14	SGK494	5289	5463	1875	1928	20.5193	22.9497	9.80532	9.0584	-1.54721	6.53581e-96	4.77037e-94
ENSG00000198301.11	SDAD1	7366	6554	2534	2787	17.8409	16.6994	7.22133	7.83552	-1.43393	8.88087e-96	6.46304e-94
ENSG00000079459.12	FDFT1	22042	21039	10638	11642	70.4286	72.3605	42.5287	43.7283	-0.998869	1.00384e-95	7.28413e-94
ENSG00000131368.7	MRPS25	12008	11294	5476	5560	24.0986	23.6161	12.8003	12.2004	-1.12447	1.67e-95	1.20827e-93
ENSG00000075415.12	SLC25A3	34705	32686	18078	19297	88.3136	86.3776	53.0591	52.0175	-0.897472	8.33154e-95	6.01054e-93
ENSG00000087074.7	PPP1R15A	9664	8936	19777	22565	28.1707	27.1937	69.1051	74.0405	1.13899	1.10477e-94	7.94702e-93
ENSG00000147155.10	EBP	8916	8962	3765	4037	45.8702	49.8624	22.0631	21.333	-1.24427	1.67453e-94	1.20108e-92
ENSG00000179115.10	FARSA	19254	20303	8916	9400	80.7863	85.9519	43.4962	44.5071	-1.15936	1.74192e-94	1.24582e-92
ENSG00000013441.15	CLK1	8005	7587	16785	16756	24.6445	25.2665	57.6087	54.1676	1.05907	1.82054e-94	1.29832e-92
ENSG00000048991.16	R3HDM1	9438	8997	4139	4180	17.1887	17.2338	9.80655	8.79275	-1.19433	3.83724e-94	2.72871e-92
ENSG00000063322.13	MED29	5042	4924	1817	1843	10.3991	10.0169	4.39074	4.18667	-1.49198	1.13404e-93	8.04134e-92
ENSG00000089472.16	HEPH	29305	28068	15641	16164	45.3283	44.6885	28.2028	26.9758	-0.897867	1.90701e-93	1.34839e-91
ENSG00000094631.19	HDAC6	12219	12083	5734	5778	26.1224	27.3424	19.0672	18.3181	-1.12481	2.30646e-93	1.62622e-91
ENSG00000182934.11	SRPRA	26234	25095	13779	14454	66.3113	66.5309	43.4367	42.1581	-0.90935	2.34977e-93	1.65208e-91
ENSG00000122299.11	ZC3H7A	8998	8119	3619	3658	19.7507	18.8793	12.6934	10.5498	-1.27958	3.83513e-93	2.6888e-91
ENSG00000156802.12	ATAD2	27165	24548	13161	13354	36.2281	33.6289	20.4184	19.6594	-1.00929	4.55498e-93	3.18452e-91
ENSG00000145050.16	MANF	9778	9817	4344	4364	60.9592	62.4293	32.1272	30.5003	-1.21713	4.81116e-93	3.3542e-91
ENSG00000108883.12	EFTUD2	25887	25884	13503	13793	46.7268	48.4972	37.382	33.2097	-0.970683	5.01097e-93	3.48374e-91
ENSG00000145293.15	ENOPH1	8192	7517	3322	3422	31.7466	28.8594	14.9474	14.4841	-1.266	5.75536e-93	3.99012e-91
ENSG00000115484.14	CCT4	36122	33677	18409	19902	109.133	103.905	63.7302	63.3699	-0.91248	6.60875e-93	4.56903e-91
ENSG00000196975.15	ANXA4	2425	2111	392	479	7.02423	5.96657	1.59667	1.70245	-2.428	9.9273e-93	6.84434e-91
ENSG00000100239.15	PPP6R2	10280	10534	4488	4409	22.5409	24.4068	12.4863	10.4609	-1.2732	1.0364e-92	7.12567e-91
ENSG00000135926.14	TMBIM1	16110	15248	29335	30728	52.2594	53.4072	115.627	111.136	0.890863	1.30188e-92	8.9263e-91
ENSG00000114796.15	KLHL24	1612	1449	4872	4788	1.84837	1.60496	6.43851	5.77833	1.61284	1.41478e-92	9.67374e-91
ENSG00000182054.9	IDH2	19086	18988	9569	10144	54.7045	55.5634	33.7869	34.1042	-0.99737	2.8819e-92	1.96514e-90
ENSG00000083312.17	TNPO1	27415	24916	13529	13793	18.9133	18.4028	11.9753	11.4193	-0.983336	3.38104e-92	2.2992e-90
ENSG00000205581.10	HMGN1	83321	77890	46055	48675	345.001	341.823	235.652	235.303	-0.813777	1.08366e-91	7.34913e-90
ENSG00000114631.10	PODXL2	5173	5012	1891	1861	17.2368	17.3907	7.0695	6.29343	-1.48701	3.30473e-91	2.23509e-89
ENSG00000222041.11	CYTOR	8592	8061	17954	17737	42.8269	45.776	39.6418	39.0811	1.05404	5.56606e-91	3.7543e-89
ENSG00000170876.7	TMEM43	6178	5673	2304	2289	17.3638	16.8648	7.36436	6.66635	-1.41312	6.85142e-91	4.60878e-89
ENSG00000198730.8	CTR9	13879	12518	6202	6390	22.5738	20.8368	12.3895	11.795	-1.11367	7.7635e-91	5.20824e-89
ENSG00000017483.14	SLC38A5	19132	19332	9657	9877	78.7423	64.0103	36.9005	38.5946	-1.02493	1.8942e-90	1.26733e-88
ENSG00000278384.1	AL354822.1	582	639	2827	2752	1.29997	1.43289	7.601	6.76328	2.14452	3.66585e-90	2.4461e-88
ENSG00000135776.4	ABCB10	12878	11124	5120	5209	24.5867	21.5627	11.4685	10.9775	-1.26141	3.75222e-90	2.49703e-88
ENSG00000204469.12	PRRC2A	38285	38365	20836	21553	43.8726	44.8095	28.8462	28.0424	-0.902055	7.4942e-90	4.97395e-88
ENSG00000064115.10	TM7SF3	11799	11167	5534	5598	34.9059	33.3147	22.3459	20.5121	-1.09106	1.13926e-89	7.54127e-88
ENSG00000160208.12	RRP1B	39705	38469	22103	22912	56.2662	55.5958	36.8894	35.3572	-0.843253	2.50096e-89	1.6511e-87
ENSG00000266976.1	AC079466.1	32923	30099	16310	15938	51.2166	48.1331	29.7362	27.1547	-1.01179	2.60266e-89	1.71369e-87
ENSG00000146247.13	PHIP	20690	18951	38628	38954	14.9411	14.1711	35.7863	33.4325	0.923058	3.73208e-89	2.45086e-87
ENSG00000170145.4	SIK2	6618	6200	2645	2710	5.01636	4.74727	2.36242	2.21651	-1.30554	4.17556e-89	2.73488e-87
ENSG00000278530.4	CHMP1B2P	4808	4248	1534	1572	4.9223	4.57679	2.31994	2.0874	-1.5893	7.67022e-89	5.0106e-87
ENSG00000100075.9	SLC25A1	2641	2454	650	623	12.4274	11.9573	3.74664	3.33332	-2.04631	1.02293e-88	6.64746e-87
ENSG00000091483.6	FH	18012	17356	9253	9625	75.0746	73.3432	45.6906	44.2904	-0.952681	1.02085e-88	6.64746e-87
ENSG00000166012.16	TAF1D	28388	25073	53724	54601	114.903	106.513	260.422	247.855	0.973587	1.85218e-88	1.20049e-86
ENSG00000175455.14	CCDC14	18692	16496	8374	8704	29.5032	26.5948	19.4827	17.9719	-1.08853	2.80534e-88	1.81356e-86
ENSG00000142945.12	KIF2C	21783	21341	11482	12039	58.2843	57.9508	36.0316	34.7239	-0.921855	1.05294e-87	6.78928e-86
ENSG00000285933.1	AP003498.2	4003	3849	8891	9144	20.9071	21.1721	57.2219	55.8644	1.15294	1.06127e-87	6.82531e-86
ENSG00000204856.11	FAM216A	3276	3141	967	1025	15.9241	15.4198	5.46713	5.44256	-1.7348	1.92575e-87	1.23531e-85
ENSG00000127884.4	ECHS1	6767	7194	2540	2787	30.6595	34.0264	13.1496	13.4245	-1.43918	2.31876e-87	1.48359e-85
ENSG00000165271.16	NOL6	14706	14907	7234	7407	24.2966	25.0697	13.7005	13.8864	-1.06369	2.48881e-87	1.58831e-85
ENSG00000232931.5	LINC00342	2212	1896	281	381	6.52874	5.69222	1.02899	1.24416	-2.68179	2.86801e-87	1.82562e-85
ENSG00000087087.19	SRRT	26345	25642	14275	14816	76.8698	78.5115	53.3896	51.4456	-0.884638	3.39464e-87	2.15534e-85
ENSG00000172053.17	QARS	27747	27493	14814	15746	88.423	87.738	59.9305	56.6138	-0.90177	9.10224e-87	5.76452e-85
ENSG00000173226.16	IQCB1	5320	4883	1932	2000	16.9598	16.2161	8.37892	8.06563	-1.42183	1.28642e-86	8.12634e-85
ENSG00000179532.12	DNHD1	2904	2829	822	804	3.95465	4.21114	2.23051	2.08974	-1.86432	3.15667e-86	1.98902e-84
ENSG00000084623.11	EIF3I	29846	28756	16408	17059	152.875	151.126	101.874	98.4521	-0.855142	4.31365e-86	2.71117e-84
ENSG00000100427.15	MLC1	17689	17903	8297	9235	33.3874	34.7184	18.3978	19.5191	-1.07028	9.09574e-86	5.70236e-84
ENSG00000214517.9	PPME1	7807	7802	3331	3586	20.9636	21.2774	10.8334	10.3543	-1.22212	9.21658e-86	5.7636e-84
ENSG00000279207.1	AC015813.6	1375	1270	4128	4105	1.63812	1.57317	5.98092	5.46072	1.59243	2.66621e-85	1.66314e-83
ENSG00000241399.6	CD302	2274	2115	461	539	4.08469	4.34796	0.81864	0.801006	-2.18169	3.98797e-85	2.48141e-83
ENSG00000092853.13	CLSPN	19317	17345	9211	9392	36.9126	33.8777	19.8808	19.0151	-1.02431	4.77805e-85	2.96561e-83
ENSG00000215012.8	RTL10	4852	4789	1756	1910	5.31346	5.51061	2.37849	2.40526	-1.44287	5.45669e-85	3.37839e-83
ENSG00000164327.12	RICTOR	10394	9310	20537	20724	8.88874	8.35527	21.9597	21.4564	1.02091	1.04922e-84	6.47988e-83
ENSG00000160049.11	DFFA	9423	8747	4052	4406	13.7545	13.0555	8.28882	8.21837	-1.15019	1.36007e-84	8.37893e-83
ENSG00000072274.12	TFRC	258364	237273	146129	149405	389.348	369.331	258.6	245.234	-0.791856	2.97567e-84	1.82868e-82
ENSG00000122376.11	SHLD2	12792	11537	5694	6090	25.4922	23.3521	13.3779	13.1944	-1.09221	3.72379e-84	2.28279e-82
ENSG00000070882.12	OSBPL3	4123	3723	1231	1381	5.27347	4.87228	1.85408	1.95995	-1.63379	3.74815e-84	2.29208e-82
ENSG00000242125.3	SNHG3	24826	23829	42740	45004	92.5353	89.7069	185.534	179.922	0.803641	4.22597e-84	2.57795e-82
ENSG00000173821.19	RNF213	19835	20276	10026	9882	10.4989	10.64	7.20515	6.74462	-1.05767	5.40008e-84	3.28612e-82
ENSG00000119314.15	PTBP3	30229	27941	16075	16719	29.4057	29.1368	18.5049	19.5446	-0.873144	1.14024e-83	6.92179e-82
ENSG00000112159.11	MDN1	42998	41492	23472	22956	17.3298	17.1843	11.1578	10.0398	-0.909773	1.63693e-83	9.91277e-82
ENSG00000100116.16	GCAT	2447	2524	636	613	11.8007	13.053	3.66715	3.36705	-2.03979	1.73992e-83	1.05109e-81
ENSG00000163382.11	NAXE	4694	4560	1562	1789	32.5219	32.1591	12.5501	13.2343	-1.51384	2.45478e-83	1.47935e-81
ENSG00000123213.22	NLN	6066	5741	2448	2570	5.48505	5.49951	2.791	2.65181	-1.28127	4.79329e-83	2.88165e-81
ENSG00000166938.12	DIS3L	5299	4777	1900	1987	11.8273	11.8944	5.84973	5.12398	-1.42024	5.19649e-83	3.11652e-81
ENSG00000196230.12	TUBB	42086	41099	23918	25111	122.997	123.204	82.2726	80.3282	-0.809979	7.08013e-83	4.23599e-81
ENSG00000166181.12	API5	19961	18430	10191	10618	43.6449	40.9729	28.9908	28.2152	-0.92988	1.38408e-82	8.26101e-81
ENSG00000038002.8	AGA	2671	2444	696	707	9.46825	8.7406	3.14608	3.03905	-1.91214	1.68785e-82	1.005e-80
ENSG00000139428.11	MMAB	3112	2901	865	961	10.4133	8.60925	3.71614	3.85632	-1.76669	2.30249e-82	1.3677e-80
ENSG00000116221.15	MRPL37	17455	16858	9150	9576	86.2837	86.482	52.6509	51.2148	-0.92078	2.7508e-82	1.63011e-80
ENSG00000149136.8	SSRP1	38823	37532	22099	23040	100.636	98.3706	66.2972	63.1377	-0.805374	4.33208e-82	2.56107e-80
ENSG00000156017.12	CARNMT1	3262	3094	929	823	5.70519	5.52675	1.93685	1.65158	-1.90378	6.63783e-82	3.9149e-80
ENSG00000100364.18	KIAA0930	3331	3436	1066	1074	3.26872	3.38346	1.55707	1.24499	-1.70844	7.34578e-82	4.3222e-80
ENSG00000108479.11	GALK1	1849	1857	386	353	8.64692	9.44931	2.30945	1.5578	-2.37234	9.55153e-82	5.60679e-80
ENSG00000120925.15	RNF170	1626	1547	289	263	3.55293	3.25887	0.939856	0.765262	-2.56847	9.78621e-82	5.73103e-80
ENSG00000230267.7	HERC2P4	972	855	3335	3238	4.81219	4.51909	16.7992	15.1287	1.80231	1.46205e-81	8.54202e-80
ENSG00000215021.8	PHB2	28390	27411	15667	16568	163.405	159.533	104.715	102.399	-0.838888	1.94912e-81	1.1361e-79
ENSG00000166411.13	IDH3A	10580	9624	4701	4610	25.6726	27.8802	17.4751	14.0051	-1.16286	2.70667e-81	1.57398e-79
ENSG00000164604.12	GPR85	15060	13821	7384	7546	26.2601	25.1621	15.4783	14.1476	-0.997853	4.33345e-81	2.51411e-79
ENSG00000172716.16	SLFN11	13023	12486	6402	6287	24.1491	23.7384	14.9113	13.7213	-1.05345	4.52496e-81	2.61911e-79
ENSG00000111237.18	VPS29	9006	8566	4182	4306	65.9127	64.522	37.0905	35.072	-1.09639	8.84577e-81	5.10817e-79
ENSG00000250361.8	GYPB	8185	7951	3752	3808	117.283	115.081	47.7896	44.955	-1.14054	1.35885e-80	7.82881e-79
ENSG00000137210.13	TMEM14B	6917	6447	2930	3020	78.5939	76.8048	37.9815	37.8304	-1.21372	1.76105e-80	1.01226e-78
ENSG00000114867.20	EIF4G1	80182	78651	47402	48488	131.28	131.217	91.3023	87.038	-0.775007	1.95041e-80	1.11852e-78
ENSG00000141447.17	OSBPL1A	3091	2763	841	779	7.27832	6.69874	4.34603	3.98131	-1.89782	2.46672e-80	1.41136e-78
ENSG00000230551.4	AC021078.1	1452	1281	4446	4247	3.31892	2.9821	7.30064	6.66353	1.62488	2.65543e-80	1.51585e-78
ENSG00000086189.9	DIMT1	4246	3608	1163	1029	11.5582	10.0021	5.02731	3.87978	-1.88406	4.67006e-80	2.65979e-78
ENSG00000184792.15	OSBP2	4447	4379	1671	1715	11.1139	11.2041	5.33689	5.12789	-1.42926	5.99408e-80	3.40609e-78
ENSG00000135829.16	DHX9	63553	60240	105192	108296	115.463	111.964	224.535	214.756	0.739712	6.318e-80	3.58198e-78
ENSG00000123191.14	ATP7B	14825	14048	7582	7657	18.8058	18.3915	11.2917	10.6832	-0.968206	8.95661e-80	5.06639e-78
ENSG00000087191.12	PSMC5	22879	21548	11516	12705	101.345	96.5737	61.6979	64.7174	-0.92267	1.02639e-79	5.79271e-78
ENSG00000130066.16	SAT1	1110	1036	3399	3455	7.27688	7.20481	27.4628	25.9848	1.62911	1.33247e-79	7.50311e-78
ENSG00000131153.8	GINS2	8616	7957	3648	4010	23.5152	22.6196	12.3498	12.4418	-1.16089	2.50954e-79	1.40993e-77
ENSG00000283236.1	AC074141.1	529	481	2139	2218	1.32414	1.31204	6.08322	5.7117	2.06275	2.59688e-79	1.45571e-77
ENSG00000153250.19	RBMS1	5743	5540	2364	2342	12.1535	12.2662	6.41182	6.38846	-1.30788	3.05612e-79	1.7093e-77
ENSG00000068120.14	COASY	9510	9548	4300	4074	31.1217	31.692	16.238	14.7042	-1.23261	3.5956e-79	2.00652e-77
ENSG00000171988.18	JMJD1C	9391	8584	20901	19571	8.82654	8.34988	29.3414	25.993	1.12646	4.31802e-79	2.40428e-77
ENSG00000056097.15	ZFR	22995	21328	12137	12214	36.463	34.5349	23.4893	21.7945	-0.909928	4.88322e-79	2.71291e-77
ENSG00000018510.14	AGPS	18855	17296	9607	9753	17.8693	16.9316	11.23	10.5057	-0.946785	6.50295e-79	3.60472e-77
ENSG00000181192.11	DHTKD1	4259	4313	1580	1611	6.02213	6.22771	2.58585	2.5678	-1.47303	7.06513e-79	3.90765e-77
ENSG00000164463.12	CREBRF	799	686	2763	2839	0.819222	0.756167	3.35443	3.14965	1.87011	8.61043e-79	4.75177e-77
ENSG00000159596.6	TMEM69	9521	9303	4423	4270	28.0075	28.0555	17.3223	15.4563	-1.16072	9.83435e-79	5.4152e-77
ENSG00000118495.19	PLAGL1	9688	9517	4668	4709	20.7911	21.998	12.8182	11.7733	-1.08107	1.18313e-78	6.50042e-77
ENSG00000129353.14	SLC44A2	3928	3841	1391	1345	9.06869	9.06808	3.75517	3.54361	-1.55187	1.34977e-78	7.39964e-77
ENSG00000196305.17	IARS	25191	22641	12732	12941	44.9615	41.9787	28.5393	26.5166	-0.94324	1.39856e-78	7.65027e-77
ENSG00000096746.17	HNRNPH3	29577	26254	14701	15294	99.1049	89.8287	58.5892	58.2983	-0.942021	1.43077e-78	7.80932e-77
ENSG00000058668.14	ATP2B4	19592	18696	10541	11017	16.9904	16.3149	11.9	11.645	-0.875535	1.53058e-78	8.33582e-77
ENSG00000101773.18	RBBP8	7117	6566	2738	2480	16.7135	16.4015	7.24311	6.09592	-1.43513	1.73667e-78	9.43753e-77
ENSG00000165102.14	HGSNAT	5229	4738	1910	1822	8.36352	8.13031	3.6519	3.43904	-1.46207	3.3869e-78	1.83653e-76
ENSG00000059728.10	MXD1	1838	1653	4769	4857	2.43104	2.24902	7.41513	7.45177	1.41757	3.83556e-78	2.07529e-76
ENSG00000121057.12	AKAP1	9099	8551	4221	4207	16.4796	16.6654	9.03555	8.598	-1.11237	5.9722e-78	3.22434e-76
ENSG00000124570.19	SERPINB6	11136	10843	5371	5806	38.451	29.4413	17.7338	18.3001	-1.02325	6.14294e-78	3.30934e-76
ENSG00000117859.18	OSBPL9	17495	16008	8582	8362	46.604	42.7369	26.664	23.8652	-1.02868	6.80027e-78	3.65555e-76
ENSG00000095380.10	NANS	6032	5797	2537	2671	38.2335	37.6858	18.6112	18.3538	-1.2306	1.0338e-77	5.54532e-76
ENSG00000106628.10	POLD2	10282	10350	4991	5201	50.9514	52.2575	28.8891	28.2732	-1.06507	1.08381e-77	5.80105e-76
ENSG00000105220.15	GPI	32346	31789	18470	19038	78.6517	78.4254	52.1961	51.3423	-0.821015	1.21854e-77	6.50822e-76
ENSG00000146802.12	TMEM168	4105	3873	1301	1130	4.72799	4.4473	1.97829	1.60776	-1.75868	2.15112e-77	1.14645e-75
ENSG00000225828.1	FAM229A	1300	1354	4004	4044	3.79456	4.06189	13.875	12.9493	1.55301	4.26777e-77	2.26967e-75
ENSG00000189306.10	RRP7A	10704	10411	5177	5569	21.6406	21.6134	13.2686	13.7219	-1.02203	5.38677e-77	2.85866e-75
ENSG00000108559.11	NUP88	4641	4593	1699	1557	13.2973	14.0964	6.70267	5.32818	-1.54947	6.6334e-77	3.51274e-75
ENSG00000130758.7	MAP3K10	612	592	2269	2472	1.68492	1.64549	8.07228	7.67754	1.9297	7.54439e-77	3.98667e-75
ENSG00000067064.11	IDI1	13809	13015	6809	7380	41.6041	37.7956	25.0432	24.5781	-0.965968	9.78168e-77	5.15797e-75
ENSG00000154864.12	PIEZO2	2542	2501	721	684	2.33162	2.17302	0.726443	0.66482	-1.88984	1.06311e-76	5.594e-75
ENSG00000280287.1	AC131212.3	979	969	3061	3455	1.61831	1.65009	5.94646	6.18044	1.69351	1.87288e-76	9.83418e-75
ENSG00000144357.16	UBR3	13056	12405	23443	23941	13.3604	13.1986	29.1432	26.6886	0.849674	1.90578e-76	9.98589e-75
ENSG00000130713.15	EXOSC2	6058	5713	2555	2565	21.8239	20.2758	9.94654	9.77373	-1.24717	2.00086e-76	1.04621e-74
ENSG00000118513.18	MYB	34940	33096	58378	60011	87.5427	85.9611	203.128	194.91	0.752682	2.2277e-76	1.16237e-74
ENSG00000111726.12	CMAS	13826	12365	6380	6813	57.3509	52.2256	32.113	31.7508	-1.03551	2.73186e-76	1.42245e-74
ENSG00000148396.18	SEC16A	25212	26409	13235	13203	22.2967	23.7718	13.5305	12.452	-1.01292	3.22264e-76	1.67449e-74
ENSG00000276043.4	UHRF1	18026	17179	9623	9634	36.602	35.8247	24.7864	21.3042	-0.916596	4.40282e-76	2.28295e-74
ENSG00000168439.16	STIP1	38569	36668	22290	23175	141.693	135.004	100.872	96.8494	-0.773411	6.22273e-76	3.21991e-74
ENSG00000152223.13	EPG5	5702	5264	12005	11774	4.38263	3.91347	11.5523	11.3167	1.07124	6.43381e-76	3.32222e-74
ENSG00000162384.13	C1orf123	6517	5898	2559	2412	37.6454	35.8197	17.4073	15.6342	-1.3651	1.04275e-75	5.3733e-74
ENSG00000005156.11	LIG3	10955	10455	5323	5192	11.3093	11.1601	7.55886	6.72611	-1.0717	1.09396e-75	5.62555e-74
ENSG00000267100.1	ILF3-DT	1217	1147	3432	3698	4.32885	4.17164	14.5293	14.4588	1.54549	1.39551e-75	7.16143e-74
ENSG00000175061.17	LRRC75A-AS1	45267	42918	73274	77570	399.543	396.763	769.31	767.754	0.727481	2.59083e-75	1.32681e-73
ENSG00000221817.9	PPP3CB-AS1	2118	1964	508	474	8.08091	7.3534	2.23386	2.45867	-2.10061	2.97229e-75	1.51904e-73
ENSG00000197694.15	SPTAN1	3870	3748	1376	1305	4.19676	4.25242	3.04982	1.8825	-1.55245	3.4704e-75	1.76998e-73
ENSG00000143748.17	NVL	6209	5728	2596	2661	17.865	16.3313	8.27089	8.30576	-1.22924	4.27119e-75	2.17394e-73
ENSG00000131115.15	ZNF227	2946	2553	6681	7357	7.82606	7.45769	21.3306	21.8559	1.30573	4.64456e-75	2.35915e-73
ENSG00000261087.1	AP003469.4	199	157	1255	1410	0.482943	0.410929	3.64371	3.87348	2.85803	6.29883e-75	3.1929e-73
ENSG00000081760.16	AACS	2957	2711	857	933	6.25298	5.75461	2.19013	2.29847	-1.70968	9.36886e-75	4.73946e-73
ENSG00000103051.18	COG4	8338	8173	3985	4085	20.3536	20.7504	12.6924	11.8565	-1.07978	2.77061e-74	1.39874e-72
ENSG00000167555.13	ZNF528	1690	1645	4683	4554	3.71985	4.04058	14.1973	13.9636	1.4237	3.39473e-74	1.71035e-72
ENSG00000198042.10	MAK16	8744	7913	3908	3965	16.6111	15.389	9.5318	8.88828	-1.1268	3.42249e-74	1.72086e-72
ENSG00000124406.16	ATP8A1	7347	6535	2652	2317	7.36259	6.26491	3.48373	2.4021	-1.52538	4.02245e-74	2.01844e-72
ENSG00000170915.8	PAQR8	2970	2845	928	991	4.53956	4.48601	2.01644	1.81645	-1.64662	4.34426e-74	2.17554e-72
ENSG00000110955.8	ATP5F1B	101278	97174	61161	64675	424.63	408.105	301.23	295.176	-0.704382	6.25268e-74	3.12496e-72
ENSG00000090861.15	AARS	29903	28165	16329	17676	64.2824	62.2483	40.9463	41.1679	-0.819204	8.2496e-74	4.11472e-72
ENSG00000138074.14	SLC5A6	18501	19476	9540	9632	47.95	57.7177	30.0982	27.3662	-1.03397	8.8345e-74	4.39764e-72
ENSG00000204351.11	SKIV2L	6030	5992	2638	2742	12.8634	12.4121	6.80491	6.24714	-1.20738	1.54639e-73	7.68226e-72
ENSG00000148248.13	SURF4	14986	14743	7767	8386	36.2356	36.6183	22.1596	22.4382	-0.927877	1.59221e-73	7.89411e-72
ENSG00000143374.16	TARS2	4744	4563	1752	1969	14.6002	13.7026	6.7295	6.6128	-1.37058	1.67202e-73	8.27336e-72
ENSG00000198951.11	NAGA	6481	6093	2811	2968	13.4069	12.4881	6.68701	6.55255	-1.16834	2.3614e-73	1.16613e-71
ENSG00000155393.12	HEATR3	3772	3829	1375	1439	7.9898	8.68118	3.86467	3.28289	-1.48135	2.42232e-73	1.19384e-71
ENSG00000163933.9	RFT1	5124	5196	2079	2222	9.44719	10.0135	5.14909	4.67044	-1.31076	2.44443e-73	1.20236e-71
ENSG00000117448.13	AKR1A1	9470	9367	4638	4885	57.212	57.3324	34.4794	34.2731	-1.03159	2.96212e-73	1.45413e-71
ENSG00000117360.12	PRPF3	7584	6763	14279	15424	25.2669	23.5102	59.9289	61.4425	1.00345	3.08567e-73	1.51179e-71
ENSG00000131069.19	ACSS2	4002	3739	1393	1530	10.8593	10.4809	4.57817	5.03896	-1.45228	4.03751e-73	1.97426e-71
ENSG00000143499.13	SMYD2	2741	2666	802	892	6.23007	6.95728	1.94468	2.05952	-1.72231	5.63451e-73	2.74975e-71
ENSG00000125676.19	THOC2	24806	22799	13278	13232	40.4065	39.6173	24.5653	24.0884	-0.890131	1.02024e-72	4.96924e-71
ENSG00000197183.14	NOL4L	15827	15908	8325	8895	22.7868	24.142	20.37	20.2057	-0.929971	2.0864e-72	1.01423e-70
ENSG00000117640.17	MTFR1L	3695	3652	7823	8304	15.8634	15.6372	36.1304	38.5714	1.08667	2.47766e-72	1.20208e-70
ENSG00000080608.9	PUM3	21447	19471	11218	11419	71.1209	66.1912	43.316	41.3097	-0.899755	3.1119e-72	1.50685e-70
ENSG00000144580.13	CNOT9	15595	14644	7892	8612	42.2918	34.6368	21.1913	24.8068	-0.920862	3.81773e-72	1.84504e-70
ENSG00000106263.17	EIF3B	35046	34166	20545	21461	89.219	100.594	68.0315	60.7915	-0.767612	3.9456e-72	1.90314e-70
ENSG00000173599.13	PC	2079	2029	525	570	5.05144	5.24946	2.16162	2.6207	-1.95515	5.02228e-72	2.41779e-70
ENSG00000130939.18	UBE4B	18199	17566	9887	9783	27.7555	27.4088	19.229	17.1635	-0.908762	8.04901e-72	3.86741e-70
ENSG00000146918.19	NCAPG2	11609	10830	5854	5996	23.489	21.2093	12.3606	12.1879	-0.967358	1.66933e-71	8.00539e-70
ENSG00000099331.13	MYO9B	20247	20877	10924	11359	26.7988	27.9916	18.0822	17.3179	-0.932009	1.72168e-71	8.24055e-70
ENSG00000280184.2	AL023806.3	78	97	1026	966	0.185681	0.259947	3.0805	2.63187	3.46135	2.59766e-71	1.24094e-69
ENSG00000106404.13	CLDN15	1804	1717	4443	5012	6.398	6.34568	18.8875	19.5564	1.3771	3.76246e-71	1.79394e-69
ENSG00000133313.14	CNDP2	10578	9820	5221	5284	19.0947	18.8087	14.8915	14.5339	-1.00334	8.46384e-71	4.02785e-69
ENSG00000188559.14	RALGAPA2	11834	11671	6180	6429	10.4346	10.4825	6.47973	6.241	-0.945803	1.68919e-70	8.02333e-69
ENSG00000182324.6	KCNJ14	165	189	1313	1251	0.312685	0.346628	2.92215	2.56742	2.80933	1.85397e-70	8.78922e-69
ENSG00000033867.16	SLC4A7	3944	3471	1275	1166	5.29432	4.83249	2.32646	1.76306	-1.64686	4.63626e-70	2.19376e-68
ENSG00000145191.13	EIF2B5	11715	10804	5862	5943	31.556	30.4532	19.7996	18.8686	-0.977658	4.83048e-70	2.28132e-68
ENSG00000134014.16	ELP3	6147	5707	2676	2732	15.2578	13.5233	7.67241	7.13845	-1.17835	6.90362e-70	3.25425e-68
ENSG00000100997.18	ABHD12	3114	3432	996	1068	11.3587	12.5808	4.27904	4.20968	-1.7145	7.50065e-70	3.52899e-68
ENSG00000183963.18	SMTN	5970	6027	2396	2731	16.9743	16.82	7.08337	7.7107	-1.2754	9.82438e-70	4.61357e-68
ENSG00000147475.15	ERLIN2	6738	6592	3133	3210	10.4797	10.571	6.10234	5.49379	-1.1184	1.13683e-69	5.32854e-68
ENSG00000175115.11	PACS1	5564	5404	2436	2442	10.0438	10.8738	5.81535	5.42298	-1.2155	1.24366e-69	5.81834e-68
ENSG00000106348.17	IMPDH1	4700	5114	1787	1928	15.5984	17.3047	7.5297	7.17322	-1.45074	3.32486e-69	1.55258e-67
ENSG00000066294.14	CD84	20062	19064	34601	34836	20.0674	19.8067	45.709	42.196	0.781373	5.00765e-69	2.334e-67
ENSG00000115761.15	NOL10	10019	8973	4660	4730	28.2128	25.6967	15.1401	13.6593	-1.06169	6.62408e-69	3.08162e-67
ENSG00000137700.18	SLC37A4	11078	11407	5593	5539	24.259	28.6145	11.47	10.9791	-1.06146	7.04563e-69	3.27162e-67
ENSG00000119471.14	HSDL2	5929	5142	2221	2376	13.5323	12.4382	6.46713	6.40043	-1.3138	7.0609e-69	3.2726e-67
ENSG00000215417.12	MIR17HG	2867	2878	962	947	12.9956	13.1687	4.94579	4.4917	-1.63634	8.0185e-69	3.70952e-67
ENSG00000060688.12	SNRNP40	15323	14338	8004	8593	72.9461	69.3878	45.446	46.0787	-0.884616	8.14249e-69	3.7599e-67
ENSG00000104872.10	PIH1D1	7560	7620	3444	3778	54.1486	56.5659	29.7633	29.7941	-1.12007	8.29538e-69	3.8234e-67
ENSG00000087338.4	GMCL1	11624	10087	5184	5293	20.3382	18.1873	11.457	10.5581	-1.09629	8.60958e-69	3.96088e-67
ENSG00000140451.12	PIF1	2042	2134	5179	5451	8.05914	7.69662	25.3252	24.1428	1.29977	9.32356e-69	4.28144e-67
ENSG00000111845.4	PAK1IP1	6652	5936	2757	2924	27.3677	24.7337	12.5726	12.372	-1.19392	1.11415e-68	5.10681e-67
ENSG00000089818.17	NECAP1	2129	1824	5119	5302	5.00403	4.52773	12.3715	13.637	1.35317	1.16797e-68	5.34369e-67
ENSG00000060762.18	MPC1	2613	2517	819	842	20.0094	19.7435	7.23043	7.21092	-1.67371	1.1895e-68	5.43218e-67
ENSG00000159086.14	PAXBP1	19794	17917	10292	10852	44.7308	40.9781	27.2054	25.8691	-0.880934	1.19569e-68	5.45046e-67
ENSG00000165672.6	PRDX3	15403	14262	7965	8538	69.3507	66.6308	38.3726	38.6645	-0.892824	1.49717e-68	6.81227e-67
ENSG00000075568.16	TMEM131	8229	7939	4031	4066	9.24554	9.13065	5.25441	4.83036	-1.04421	1.50077e-68	6.8162e-67
ENSG00000134905.16	CARS2	8943	8663	4482	4610	34.4858	38.5131	18.5088	18.0025	-1.00026	2.47614e-68	1.12256e-66
ENSG00000163554.13	SPTA1	10866	10093	19660	19744	16.3874	15.4663	36.9759	32.0802	0.864929	3.4435e-68	1.55828e-66
ENSG00000186409.15	CCDC30	390	401	1780	1781	0.849552	1.11567	4.64173	4.31379	2.12349	4.43206e-68	2.00199e-66
ENSG00000159399.9	HK2	13334	12874	7196	7438	16.7973	16.8286	11.0742	10.5204	-0.887562	5.50167e-68	2.48063e-66
ENSG00000204859.12	ZBTB48	4682	4572	9187	9811	15.3561	16.5795	33.8358	34.4246	0.990182	6.9153e-68	3.11239e-66
ENSG00000134291.11	TMEM106C	8538	8588	4229	4273	48.8669	49.4346	35.7022	32.6035	-1.05748	7.14591e-68	3.21037e-66
ENSG00000186448.14	ZNF197	4966	4640	9587	9951	9.4276	9.16318	21.6451	20.8529	0.977802	7.71085e-68	3.45793e-66
ENSG00000185946.15	RNPC3	3706	3624	7669	7979	12.75	12.3689	30.0789	28.7546	1.04696	9.09395e-68	4.07085e-66
ENSG00000223723.1	BX842568.2	228	168	1407	1340	1.13647	0.927419	8.65098	7.5918	2.75145	1.01679e-67	4.54345e-66
ENSG00000055147.18	FAM114A2	3109	2875	846	1032	6.22549	5.98448	2.43862	2.38986	-1.72033	2.08751e-67	9.3111e-66
ENSG00000217128.11	FNIP1	5916	5146	13143	12400	7.21539	7.35609	18.9443	17.1107	1.16342	2.20435e-67	9.81466e-66
ENSG00000261236.7	BOP1	10484	11633	4830	5021	36.4922	41.7393	19.9052	19.615	-1.2159	2.28269e-67	1.01453e-65
ENSG00000264112.1	AC015813.1	3144	2794	957	1051	6.16236	5.52781	2.30749	2.26691	-1.61069	4.27011e-67	1.89445e-65
ENSG00000132305.20	IMMT	21955	21536	12681	13014	62.9422	63.0716	43.5353	42.0273	-0.806235	4.94661e-67	2.19068e-65
ENSG00000068028.17	RASSF1	7190	7383	14114	14926	27.9499	29.1988	62.4774	62.1987	0.946635	5.13716e-67	2.27103e-65
ENSG00000106443.16	PHF14	11206	10357	5664	5700	21.1167	19.893	12.6532	13.2943	-0.969926	5.82347e-67	2.56987e-65
ENSG00000125648.14	SLC25A23	3105	3087	1042	1156	7.33267	7.11925	2.94144	3.11948	-1.54244	6.23866e-67	2.74821e-65
ENSG00000087111.20	PIGS	9725	9310	4947	4944	25.5925	25.5693	16.9053	15.2601	-0.990736	6.90966e-67	3.03842e-65
ENSG00000128039.10	SRD5A3	2928	2794	993	982	5.95447	5.51245	2.30659	2.25787	-1.58084	8.17748e-67	3.58958e-65
ENSG00000146476.10	ARMT1	4503	4002	1685	1692	12.689	11.4842	5.49207	5.38876	-1.37786	8.47546e-67	3.71383e-65
ENSG00000163872.15	YEATS2	11777	11686	5949	5636	14.0996	14.2558	9.39287	8.67592	-1.06412	9.3658e-67	4.09676e-65
ENSG00000053372.4	MRTO4	19951	19708	10627	11761	63.2947	64.3948	40.6705	41.834	-0.873189	1.54408e-66	6.74223e-65
ENSG00000133706.17	LARS	33548	30769	18858	18847	59.4742	54.9214	40.1336	36.5172	-0.815995	1.9721e-66	8.59606e-65
ENSG00000112195.8	TREML2	3316	3080	7319	7168	7.01646	6.78831	18.2653	16.8264	1.13401	2.21597e-66	9.64217e-65
ENSG00000143507.17	DUSP10	1608	1519	4193	4120	4.2052	4.27106	14.5588	13.5319	1.36478	8.76392e-66	3.80672e-64
ENSG00000163939.18	PBRM1	21546	20272	12112	12056	27.1191	26.6359	17.6336	17.2333	-0.836929	1.03052e-65	4.46839e-64
ENSG00000088356.5	PDRG1	2576	2595	5787	6319	9.24971	9.55565	24.3486	24.5725	1.17895	1.23893e-65	5.36274e-64
ENSG00000144228.8	SPOPL	2076	1818	4948	5006	2.81875	2.77103	8.58166	8.32367	1.30878	1.56223e-65	6.7504e-64
ENSG00000118873.15	RAB3GAP2	12462	11319	6243	6181	14.1688	12.9391	12.0771	11.6147	-0.982	1.90103e-65	8.20015e-64
ENSG00000095564.13	BTAF1	13539	13216	7397	7750	13.925	14.0206	8.69294	8.49337	-0.868018	2.03595e-65	8.76692e-64
ENSG00000068323.16	TFE3	3628	3437	7261	7822	7.95468	7.89234	19.1828	18.8527	1.04693	2.1698e-65	9.32715e-64
ENSG00000118515.11	SGK1	90	114	962	994	0.243568	0.311196	3.01108	2.58774	3.21212	2.65697e-65	1.14016e-63
ENSG00000108010.11	GLRX3	9802	8983	4811	5016	41.6983	39.9984	28.0643	25.6257	-0.980992	2.78554e-65	1.19328e-63
ENSG00000231607.10	DLEU2	4294	3733	1522	1578	17.1391	15.7423	5.95458	5.48025	-1.41799	2.99413e-65	1.28043e-63
ENSG00000144681.10	STAC	2214	2255	597	691	5.5165	5.6736	2.10924	2.42924	-1.84389	3.44608e-65	1.47118e-63
ENSG00000007202.14	KIAA0100	46189	45838	28162	29093	51.3872	52.6644	47.5451	46.6792	-0.731943	3.5418e-65	1.50945e-63
ENSG00000122008.15	POLK	2957	2571	6760	6640	4.36241	4.04343	14.6818	12.7982	1.23277	4.20847e-65	1.79051e-63
ENSG00000158373.8	HIST1H2BD	223	254	1322	1446	2.05161	2.55953	14.5629	13.7925	2.48739	6.12715e-65	2.60236e-63
ENSG00000121691.5	CAT	16067	14252	7295	8248	54.8666	51.0953	30.1597	31.6347	-1.0109	8.79856e-65	3.73062e-63
ENSG00000140543.14	DET1	587	513	2147	2106	4.36959	3.90127	9.13272	9.19093	1.90607	9.18608e-65	3.88831e-63
ENSG00000088986.10	DYNLL1	16871	15359	7831	8982	171.421	162.309	94.8446	102.034	-0.986392	1.41399e-64	5.97501e-63
ENSG00000113013.13	HSPA9	60848	55677	35520	37240	150.859	146.786	101.025	96.1972	-0.725681	1.41785e-64	5.98117e-63
ENSG00000100058.12	CRYBB2P1	3120	2883	6443	7181	16.2581	15.4775	43.3644	45.2678	1.13498	1.80579e-64	7.60481e-63
ENSG00000114315.3	HES1	1834	1926	4721	5442	8.57761	9.05897	25.7113	28.1972	1.38486	1.99183e-64	8.3741e-63
ENSG00000156471.12	PTDSS1	18068	16949	10127	10435	32.338	31.1764	28.299	27.4455	-0.814469	2.08494e-64	8.75078e-63
ENSG00000143878.9	RHOB	298	304	1420	1568	0.878992	0.952263	4.99864	5.09501	2.26294	3.32048e-64	1.3913e-62
ENSG00000187800.13	PEAR1	6154	6555	13377	13558	9.35626	10.3786	25.7617	24.3168	1.03565	4.32386e-64	1.80868e-62
ENSG00000144028.14	SNRNP200	61608	60536	38360	39701	71.4235	71.8575	56.8398	54.1788	-0.693072	4.55161e-64	1.90076e-62
ENSG00000198815.8	FOXJ3	13679	12874	24631	24249	19.193	18.5424	41.4695	38.4866	0.83466	5.21344e-64	2.17349e-62
ENSG00000143178.12	TBX19	281	323	1627	1554	0.747358	0.898057	5.47218	4.8404	2.34931	5.40081e-64	2.24784e-62
ENSG00000132510.10	KDM6B	3721	3823	8247	8266	4.37375	4.88039	12.6068	11.8344	1.08295	6.00211e-64	2.49393e-62
ENSG00000198838.13	RYR3	274	303	1503	1490	0.354409	0.27617	1.18991	1.2132	2.32729	6.206e-64	2.57435e-62
ENSG00000185238.12	PRMT3	6394	5985	2868	3101	17.1937	16.4487	8.96961	8.83832	-1.09939	9.73404e-64	4.03112e-62
ENSG00000169251.12	NMD3	8544	7343	3608	3785	21.342	18.2965	10.5973	10.1937	-1.14897	1.02404e-63	4.23378e-62
ENSG00000172878.13	METAP1D	4240	4274	1619	1836	11.8509	12.4517	6.16128	6.34453	-1.34993	1.19784e-63	4.94412e-62
ENSG00000197894.10	ADH5	14876	13752	7959	8369	44.5226	43.7158	28.823	27.828	-0.85656	1.36447e-63	5.62255e-62
ENSG00000089820.15	ARHGAP4	9891	10786	4555	5000	29.5553	33.6202	18.3703	19.0171	-1.16333	1.64022e-63	6.74769e-62
ENSG00000116754.13	SRSF11	52712	49035	31534	31781	123.195	117.503	86.2844	80.8033	-0.730256	2.18049e-63	8.95548e-62
ENSG00000171314.8	PGAM1	32298	31945	19400	20330	130.725	133.059	92.7027	89.794	-0.740767	2.23393e-63	9.15984e-62
ENSG00000165025.14	SYK	10671	10110	5455	5272	15.5758	15.3123	9.34346	8.22766	-0.999626	2.3103e-63	9.45741e-62
ENSG00000100099.20	HPS4	10439	10336	18411	19217	17.6896	17.2774	34.2936	31.805	0.809575	3.37002e-63	1.37728e-61
ENSG00000021355.12	SERPINB1	5990	6000	2813	2854	16.8039	17.6179	9.24611	9.42363	-1.12834	3.42896e-63	1.39907e-61
ENSG00000004897.11	CDC27	18962	16606	9390	9913	27.7167	27.0283	17.8007	17.0867	-0.927463	3.50715e-63	1.42863e-61
ENSG00000169221.13	TBC1D10B	7033	6859	3423	3585	14.9967	15.0135	8.40525	8.14483	-1.0344	3.71834e-63	1.51219e-61
ENSG00000143924.18	EML4	9038	8323	4469	4600	12.2806	12.0404	8.39579	7.50282	-0.982959	3.76869e-63	1.53016e-61
ENSG00000263001.5	GTF2I	14316	13469	7863	8023	26.3215	24.9652	17.1312	16.3257	-0.852849	4.07079e-63	1.65013e-61
ENSG00000041357.15	PSMA4	41811	36793	22055	23417	236.246	221.366	150.745	141.813	-0.835478	4.23533e-63	1.71404e-61
ENSG00000105983.20	LMBR1	7521	6842	3507	3523	9.90845	9.99128	7.08016	6.56192	-1.07636	4.97644e-63	2.01069e-61
ENSG00000052749.13	RRP12	13185	13322	7196	7500	25.3586	26.2792	16.2526	16.543	-0.898633	5.5089e-63	2.22222e-61
ENSG00000131471.6	AOC3	144	169	1197	1107	0.295349	0.35435	3.06859	2.80635	2.83287	6.8032e-63	2.73989e-61
ENSG00000164236.11	ANKRD33B	6399	6112	11588	12139	4.92433	4.90795	10.6162	10.4773	0.876416	7.34982e-63	2.95525e-61
ENSG00000164818.15	DNAAF5	6985	7304	3317	3439	16.0041	16.9621	9.01325	8.9298	-1.12877	7.49374e-63	3.00825e-61
ENSG00000060237.16	WNK1	40913	39449	24563	24237	30.6069	31.1082	25.4081	21.9523	-0.765748	1.23661e-62	4.95622e-61
ENSG00000150753.11	CCT5	89906	82568	54025	56438	209.931	202.642	181.805	182.08	-0.68907	2.07024e-62	8.28395e-61
ENSG00000261342.1	AC006538.1	993	892	2751	3081	4.10259	3.80678	13.4966	14.0847	1.58226	2.27404e-62	9.08484e-61
ENSG00000087095.12	NLK	14445	14007	24209	25134	26.882	26.8296	50.4125	48.5622	0.747318	2.57373e-62	1.02656e-60
ENSG00000105186.15	ANKRD27	27064	25778	16046	16864	46.6992	45.4878	33.9298	33.7407	-0.730081	3.02065e-62	1.2029e-60
ENSG00000114450.9	GNB4	15878	14491	8055	8853	17.8057	16.93	11.1553	11.099	-0.891843	3.21387e-62	1.2778e-60
ENSG00000102144.14	PGK1	63085	61566	39124	41534	95.1982	95.0794	69.7333	68.752	-0.675467	3.26772e-62	1.29713e-60
ENSG00000079134.11	THOC1	6536	6004	12243	12273	23.2586	22.5717	60.659	54.2869	0.921508	4.46449e-62	1.76937e-60
ENSG00000007264.14	MATK	7908	8575	3207	3781	30.4662	33.4846	14.2093	15.3929	-1.28863	5.39145e-62	2.13335e-60
ENSG00000250378.3	AC114296.1	636	670	39	36	3.1257	3.43833	0.210568	0.184087	-4.16967	5.51654e-62	2.17938e-60
ENSG00000158296.13	SLC13A3	1875	1691	398	485	5.56402	4.86853	1.95163	2.18094	-2.0617	5.80291e-62	2.28888e-60
ENSG00000115183.14	TANC1	21847	20655	36328	36621	21.618	20.9984	42.4887	39.8884	0.733211	7.00407e-62	2.7583e-60
ENSG00000164649.19	CDCA7L	4945	4354	1855	2046	14.1466	14.5621	6.73468	7.35356	-1.29966	8.37156e-62	3.29162e-60
ENSG00000162604.12	TM2D1	2291	2169	4987	5533	14.2686	13.9515	19.3533	20.1702	1.19035	1.16075e-61	4.55678e-60
ENSG00000197993.8	KEL	3498	3458	1381	1372	9.50192	9.51048	4.4669	4.13359	-1.38397	1.23252e-61	4.8309e-60
ENSG00000113360.16	DROSHA	18980	18224	10753	10524	30.2571	29.6383	25.8578	22.2094	-0.852119	1.33711e-61	5.2326e-60
ENSG00000165996.13	HACD1	3330	2968	1082	1212	18.7278	17.7091	6.53977	6.62961	-1.50381	1.36828e-61	5.34616e-60
ENSG00000110090.12	CPT1A	11806	11768	6329	6763	16.6451	17.1151	10.6362	10.4266	-0.896355	1.5397e-61	6.00654e-60
ENSG00000076242.14	MLH1	9257	8039	3697	4254	29.2862	27.2398	14.5005	14.3542	-1.16809	1.668e-61	6.49685e-60
ENSG00000128654.13	MTX2	5077	4617	1969	2227	26.0696	24.8947	10.581	12.3294	-1.25533	3.03644e-61	1.18084e-59
ENSG00000126858.17	RHOT1	9325	8337	4176	4641	23.0273	21.4005	12.1632	12.5169	-1.04908	3.11293e-61	1.2087e-59
ENSG00000149313.10	AASDHPPT	14138	12987	7582	7853	33.737	31.8374	21.3007	20.2854	-0.859579	3.27024e-61	1.2678e-59
ENSG00000065882.15	TBC1D1	7063	6803	3487	3611	13.7652	13.8526	8.4026	7.34355	-1.01294	3.71961e-61	1.43977e-59
ENSG00000178035.11	IMPDH2	34228	32154	20192	21568	161.114	154.935	113.361	112.092	-0.715633	4.16538e-61	1.60982e-59
ENSG00000274536.6	AL034397.3	6006	5318	2545	2493	25.1507	22.6505	13.6268	12.3712	-1.21331	5.20148e-61	2.00712e-59
ENSG00000104884.15	ERCC2	7552	7846	3722	3712	16.7889	18.2786	9.81148	9.13343	-1.09799	5.21142e-61	2.00785e-59
ENSG00000143164.15	DCAF6	6468	5805	2693	3002	15.4055	13.5125	7.66671	8.13077	-1.15459	7.88899e-61	3.03476e-59
ENSG00000171824.13	EXOSC10	22857	21835	13498	13634	67.3204	65.8174	52.5064	49.7692	-0.76638	7.94697e-61	3.05235e-59
ENSG00000131462.7	TUBG1	7498	7671	3743	3760	35.915	37.2319	21.1711	19.5084	-1.06292	9.46501e-61	3.62981e-59
ENSG00000155660.10	PDIA4	21642	21162	12292	13381	55.4235	55.5518	37.169	37.7174	-0.785353	9.9994e-61	3.82885e-59
ENSG00000129351.17	ILF3	79234	77973	50324	52259	163.967	165.165	117.785	118.18	-0.663115	1.00954e-60	3.85967e-59
ENSG00000196417.12	ZNF765	3077	3063	6432	6778	4.63029	4.66521	10.7587	10.59	1.05776	1.02732e-60	3.92163e-59
ENSG00000183495.13	EP400	26368	27469	15175	15309	19.4209	23.1862	15.2699	15.8332	-0.868211	1.0698e-60	4.07754e-59
ENSG00000213593.9	TMX2	9211	8022	4178	4325	54.2748	50.2326	33.4368	32.3682	-1.06449	1.11296e-60	4.23555e-59
ENSG00000099995.18	SF3A1	31760	30908	19305	19416	48.1595	48.5896	34.9857	33.1027	-0.741179	1.15145e-60	4.37535e-59
ENSG00000196715.6	VKORC1L1	9011	8439	4544	4834	11.3697	11.072	8.06931	7.75224	-0.94272	1.30641e-60	4.95658e-59
ENSG00000245532.8	NEAT1	50390	48063	30386	32799	29.8475	24.8396	20.8772	19.0351	-0.687221	1.51656e-60	5.74516e-59
ENSG00000132323.8	ILKAP	5615	5238	2497	2674	29.0924	27.7535	14.4719	14.5989	-1.11645	1.60631e-60	6.07591e-59
ENSG00000227671.4	AL390728.4	9274	8429	4552	4487	58.447	56.0785	32.6439	32.2421	-1.01505	1.70153e-60	6.4263e-59
ENSG00000146556.14	WASH2P	1462	1523	3859	3995	4.5304	4.65904	13.5173	12.8575	1.34784	1.78825e-60	6.7436e-59
ENSG00000198743.6	SLC5A3	9281	8929	4646	4381	6.35229	6.31799	3.88152	3.46764	-1.05789	1.96522e-60	7.39974e-59
ENSG00000167113.10	COQ4	4368	4368	1794	1986	18.2449	18.7926	11.788	12.3862	-1.25692	2.60813e-60	9.80571e-59
ENSG00000103381.11	CPPED1	12623	11859	6865	6868	14.8439	14.2122	10.0341	9.35448	-0.880062	3.31875e-60	1.24586e-58
ENSG00000235173.6	HGH1	4528	4847	1877	2015	13.7045	15.2617	7.36258	7.47882	-1.31724	3.41065e-60	1.27843e-58
ENSG00000101306.10	MYLK2	46	46	640	833	0.105044	0.107662	1.9548	2.22093	3.95045	4.13113e-60	1.54616e-58
ENSG00000285410.1	GABPB1-IT1	1258	1147	3216	3733	1.46006	1.35423	4.4571	4.81096	1.48289	4.49632e-60	1.68031e-58
ENSG00000123416.15	TUBA1B	208028	208916	132295	138691	941.908	970.645	704.86	689.169	-0.669355	5.24248e-60	1.95622e-58
ENSG00000196678.13	ERI2	4890	4398	9341	9530	13.0961	13.443	37.0228	34.7147	0.977062	5.34831e-60	1.99273e-58
ENSG00000107201.9	DDX58	1253	1094	3510	3359	2.08658	1.88962	7.08775	6.39179	1.50489	6.31756e-60	2.35034e-58
ENSG00000136240.9	KDELR2	7508	6840	3576	3702	21.0635	20.3389	12.6009	11.9539	-1.02529	6.46164e-60	2.40036e-58
ENSG00000102057.9	KCND1	730	819	2617	2655	1.18851	1.39251	4.98483	4.87372	1.71859	6.83947e-60	2.53692e-58
ENSG00000125630.15	POLR1B	8886	8471	4634	4693	16.2769	14.5218	10.0255	9.88929	-0.942434	7.09782e-60	2.62883e-58
ENSG00000174442.11	ZWILCH	8399	7470	3799	3581	16.5259	14.7098	9.17842	7.98473	-1.14882	7.86875e-60	2.91003e-58
ENSG00000113161.15	HMGCR	15227	14186	8482	8768	26.9084	25.7748	17.3865	16.6792	-0.8162	1.04216e-59	3.84841e-58
ENSG00000151552.11	QDPR	3929	3985	1475	1700	20.21	20.4587	9.26142	10.1469	-1.36674	1.37797e-59	5.08094e-58
ENSG00000164776.9	PHKG1	123	123	912	961	0.342769	0.294723	4.38904	4.45639	2.8812	1.5592e-59	5.74066e-58
ENSG00000123329.17	ARHGAP9	5004	5031	2269	2381	18.4253	19.0679	10.7265	10.3656	-1.15742	1.73265e-59	6.36984e-58
ENSG00000124733.4	MEA1	5810	5660	2691	2907	26.9768	24.3292	11.6804	13.0189	-1.08251	2.18005e-59	8.00286e-58
ENSG00000083444.16	PLOD1	7038	6695	3402	3264	18.3347	18.3113	10.3734	9.2598	-1.08835	2.75451e-59	1.00967e-57
ENSG00000151176.7	PLBD2	6879	6789	3407	3339	10.5266	10.6147	6.37114	6.08513	-1.06515	2.801e-59	1.02521e-57
ENSG00000115053.15	NCL	225713	204954	136123	137190	439.822	413.988	313.047	295.107	-0.701502	2.84849e-59	1.04106e-57
ENSG00000205352.10	PRR13	9179	8197	4281	4639	127.016	128.501	63.8119	66.166	-1.00839	2.85611e-59	1.04231e-57
ENSG00000183010.16	PYCR1	10978	11461	5132	5916	44.815	48.4505	23.9786	26.0439	-1.07193	3.02396e-59	1.10195e-57
ENSG00000095739.10	BAMBI	1420	1285	3489	3625	5.4808	4.89546	15.8101	15.311	1.34892	4.68779e-59	1.70577e-57
ENSG00000145832.14	SLC25A48	3040	3059	1100	1215	13.5752	13.0576	6.29944	5.63934	-1.44592	5.93184e-59	2.15529e-57
ENSG00000113407.13	TARS	36066	32999	20386	22094	73.3236	59.7679	55.6914	54.0486	-0.747956	6.11806e-59	2.21971e-57
ENSG00000250251.6	PKD1P6	1196	1186	3659	3357	7.32438	7.16949	21.8176	18.8598	1.5131	6.18098e-59	2.23928e-57
ENSG00000152484.13	USP12	5817	5336	10821	10910	10.2391	9.50712	21.5278	19.7526	0.916567	6.40623e-59	2.31751e-57
ENSG00000116771.5	AGMAT	1152	967	77	139	3.40204	3.0064	0.280681	0.42109	-3.34469	6.48269e-59	2.34177e-57
ENSG00000138018.17	SELENOI	16024	14908	8841	8673	14.6036	13.767	10.1467	9.0039	-0.866115	8.05881e-59	2.90689e-57
ENSG00000120992.17	LYPLA1	22806	21177	13070	13892	65.8281	63.1251	47.3667	45.9494	-0.752727	9.35879e-59	3.37093e-57
ENSG00000130119.15	GNL3L	8439	8527	4277	4616	29.1384	30.0162	16.3792	16.447	-0.980083	1.29982e-58	4.67504e-57
ENSG00000165119.20	HNRNPK	82883	75061	46514	51131	253.507	235.24	173.758	179.679	-0.740651	1.53788e-58	5.52326e-57
ENSG00000139946.9	PELI2	2562	2241	5499	5668	3.03495	2.77821	7.98347	7.4531	1.17174	1.57698e-58	5.65554e-57
ENSG00000163322.13	ABRAXAS1	3927	3329	1369	1353	7.90969	7.4964	4.45166	4.13683	-1.45888	1.87046e-58	6.69838e-57
ENSG00000175198.16	PCCA	3561	3304	1395	1430	11.3419	10.7767	4.92445	5.33743	-1.32722	2.08173e-58	7.44427e-57
ENSG00000225936.1	AL731557.1	327	306	1370	1573	1.82733	2.02725	11.645	13.0958	2.16894	2.43594e-58	8.69844e-57
ENSG00000115919.14	KYNU	3124	3066	1196	1257	5.22839	5.34029	1.37959	1.79496	-1.38274	2.86987e-58	1.02333e-56
ENSG00000123104.11	ITPR2	7848	7060	3750	3819	5.19208	4.81658	3.197	2.92651	-1.02354	3.42775e-58	1.2205e-56
ENSG00000092201.9	SUPT16H	49908	45919	30143	31037	80.5675	75.4626	59.3361	56.9118	-0.693432	3.60285e-58	1.28102e-56
ENSG00000165688.11	PMPCA	13849	13790	7740	8269	46.8518	47.4043	31.2995	31.584	-0.835654	3.82329e-58	1.35746e-56
ENSG00000196159.11	FAT4	1446	1391	3670	3650	0.655041	0.63822	1.95169	1.78843	1.32125	4.23052e-58	1.49991e-56
ENSG00000115392.11	FANCL	6780	6133	3165	3172	32.0546	30.1732	16.2172	14.6365	-1.07244	5.55216e-58	1.96569e-56
ENSG00000116161.17	CACYBP	31968	28737	17572	18948	93.1532	87.9357	61.2108	62.1831	-0.779561	6.00273e-58	2.12219e-56
ENSG00000272405.1	AL365181.3	735	734	2276	2388	1.58296	1.6069	5.87536	5.6816	1.61926	8.38541e-58	2.96035e-56
ENSG00000160117.14	ANKLE1	5801	5699	2803	2790	15.2608	16.6531	11.3565	10.5617	-1.08655	9.89266e-58	3.48751e-56
ENSG00000138780.14	GSTCD	4339	4039	1851	1904	7.95106	7.47433	4.1121	3.9607	-1.20409	1.10257e-57	3.88146e-56
ENSG00000136167.13	LCP1	41199	38368	25117	25518	78.3896	75.1877	57.2776	52.8003	-0.698076	1.1603e-57	4.07893e-56
ENSG00000118705.16	RPN2	25246	25233	15246	15360	76.5553	79.8725	58.6303	53.1331	-0.768874	1.57269e-57	5.52084e-56
ENSG00000073331.17	ALPK1	2737	2363	6109	5976	4.72789	4.25834	14.6746	13.2156	1.20017	2.79623e-57	9.80217e-56
ENSG00000111669.14	TPI1	83131	78214	49878	54636	496.979	474.108	350.817	358.336	-0.673849	3.68964e-57	1.29158e-55
ENSG00000114021.11	NIT2	3917	3892	1646	1552	12.5355	12.3364	2.62622	2.4301	-1.33403	3.88581e-57	1.35834e-55
ENSG00000047597.6	XK	26018	25379	15947	16266	35.7307	35.9597	26.1434	24.6716	-0.720865	4.24611e-57	1.48221e-55
ENSG00000105486.13	LIG1	19498	19877	10795	11889	49.6956	52.2661	34.3873	34.7273	-0.844287	4.47792e-57	1.56094e-55
ENSG00000107959.15	PITRM1	10510	9933	5683	5672	23.9179	23.0037	17.4549	16.4652	-0.89433	4.60195e-57	1.60193e-55
ENSG00000067057.16	PFKP	12997	13471	7154	7487	45.1861	48.2584	29.377	28.6735	-0.90237	5.06066e-57	1.75914e-55
ENSG00000090273.13	NUDC	25132	23440	14906	15561	108.193	103.105	76.133	74.7853	-0.719376	5.47672e-57	1.89847e-55
ENSG00000253710.3	ALG11	2610	2324	5506	5636	9.61521	8.83428	19.1814	19.5887	1.12955	5.4724e-57	1.89847e-55
ENSG00000124222.22	STX16	7343	6610	13721	13478	18.3312	18.9755	50.1753	45.8411	0.917931	6.08361e-57	2.10591e-55
ENSG00000065485.19	PDIA5	2881	2862	1051	1146	12.0386	12.2649	5.15895	5.24649	-1.43426	6.21964e-57	2.15001e-55
ENSG00000078070.12	MCCC1	3547	3142	1314	1283	10.2095	9.26268	4.22762	3.82743	-1.40983	7.00076e-57	2.41667e-55
ENSG00000137944.17	KYAT3	4429	3952	1794	1875	17.986	15.908	7.85189	7.40342	-1.23763	1.03073e-56	3.55318e-55
ENSG00000103266.10	STUB1	5523	5414	2548	2782	28.6338	27.906	14.8863	14.448	-1.08487	1.15163e-56	3.95895e-55
ENSG00000131480.8	AOC2	167	183	1052	1098	0.388537	0.467853	2.9956	2.96137	2.57069	1.15103e-56	3.95895e-55
ENSG00000197121.14	PGAP1	765	601	2372	2482	0.580515	0.471653	3.75668	3.04151	1.78472	1.47545e-56	5.06518e-55
ENSG00000166825.13	ANPEP	18076	18237	10452	11136	42.6327	45.1174	33.2034	31.8744	-0.79826	1.51806e-56	5.20427e-55
ENSG00000137171.14	KLC4	1459	1421	3521	3707	5.34672	5.45068	20.1507	19.9859	1.28029	1.60487e-56	5.49431e-55
ENSG00000136861.17	CDK5RAP2	15237	14163	26074	25802	20.6871	20.29	49.9294	45.898	0.773649	1.65525e-56	5.65901e-55
ENSG00000028116.17	VRK2	5164	4765	2273	2442	21.0736	19.8986	11.8205	11.4583	-1.12115	1.69296e-56	5.78e-55
ENSG00000094975.13	SUCO	9086	8577	15454	15877	13.3132	12.7785	26.8711	26.5992	0.780416	1.81473e-56	6.18722e-55
ENSG00000198700.9	IPO9	22511	21894	13439	13256	14.8106	15.0954	10.0693	9.33136	-0.780415	2.03383e-56	6.92476e-55
ENSG00000124126.13	PREX1	9284	9027	4906	5270	11.5833	11.7344	8.1928	7.4557	-0.895079	2.08571e-56	7.0917e-55
ENSG00000159267.14	HLCS	3697	3631	1465	1314	5.05023	5.03342	3.19556	2.24517	-1.44406	2.16809e-56	7.36175e-55
ENSG00000140263.13	SORD	8667	8307	4611	4661	15.3399	14.728	8.85309	8.31312	-0.918828	2.43471e-56	8.2558e-55
ENSG00000140391.14	TSPAN3	13062	12474	7210	6973	19.7534	18.2704	20.2938	18.0433	-0.894085	2.69458e-56	9.12455e-55
ENSG00000128335.13	APOL2	1811	1693	4089	4237	5.34752	5.25307	18.4264	16.9914	1.20214	2.74053e-56	9.26752e-55
ENSG00000187325.4	TAF9B	2448	2173	773	772	6.52597	5.97841	2.43358	2.22667	-1.62585	2.85748e-56	9.6499e-55
ENSG00000107789.15	MINPP1	13227	12607	7515	7581	39.3253	38.3988	26.325	24.8936	-0.821429	3.19449e-56	1.07734e-54
ENSG00000116455.13	WDR77	4856	4839	2262	2318	27.7945	26.5423	12.9326	12.0873	-1.12912	3.63887e-56	1.22554e-54
ENSG00000140694.16	PARN	6826	6211	3266	3363	17.0583	15.6582	10.8686	9.90058	-1.02171	5.59337e-56	1.88126e-54
ENSG00000132196.14	HSD17B7	1773	1661	483	515	7.20094	7.42979	2.45329	2.2649	-1.82962	5.71113e-56	1.91828e-54
ENSG00000114735.9	HEMK1	4189	3959	1813	1887	3.77556	3.01899	1.58811	1.57992	-1.1856	7.21578e-56	2.4204e-54
ENSG00000108179.13	PPIF	18534	18150	11056	11553	62.9145	63.2585	46.0215	44.2309	-0.745507	7.52122e-56	2.51946e-54
ENSG00000101158.13	NELFCD	13169	13249	7521	7749	43.2408	43.4845	27.4388	26.423	-0.838268	8.09171e-56	2.70692e-54
ENSG00000159082.17	SYNJ1	4213	4355	9089	8900	4.40187	4.78208	11.6035	10.6452	1.0231	9.41933e-56	3.14682e-54
ENSG00000147853.16	AK3	11013	10194	5652	6195	25.7805	24.675	16.9878	17.0185	-0.887131	9.67349e-56	3.22739e-54
ENSG00000198336.9	MYL4	15151	15083	7697	8863	145.389	150.519	84.863	92.3565	-0.917457	1.09952e-55	3.66344e-54
ENSG00000137124.7	ALDH1B1	4508	4299	2018	2103	10.4601	10.2958	5.50048	5.36259	-1.14248	1.15275e-55	3.83566e-54
ENSG00000197879.16	MYO1C	1569	1602	376	443	2.68931	2.9374	0.823997	0.896511	-2.00227	1.26559e-55	4.2055e-54
ENSG00000180354.15	MTURN	7537	6913	13023	13432	11.8715	11.3465	22.2969	20.6448	0.826375	2.30207e-55	7.63949e-54
ENSG00000104325.6	DECR1	6044	5596	2531	2932	38.2238	35.4631	20.3027	22.653	-1.1392	2.58543e-55	8.56843e-54
ENSG00000138668.18	HNRNPD	60596	54937	35263	38023	204.035	183.5	145.197	123.194	-0.703258	2.7102e-55	8.96997e-54
ENSG00000121210.15	TMEM131L	6477	5678	2861	2777	9.86749	8.79939	5.81138	5.19564	-1.15285	2.74384e-55	9.06549e-54
ENSG00000116459.10	ATP5PB	26972	24107	14640	15846	99.9428	99.3357	75.3314	78.3208	-0.790986	2.74634e-55	9.06549e-54
ENSG00000239569.3	KMT2E-AS1	189	197	1041	1209	1.41476	1.38329	9.19699	9.90299	2.4939	2.78127e-55	9.16862e-54
ENSG00000006607.13	FARP2	5270	5488	2407	2611	8.32507	8.20912	3.86061	4.49327	-1.1489	2.90835e-55	9.57486e-54
ENSG00000158710.14	TAGLN2	84216	82848	53347	57307	390.351	394.272	301.729	292.254	-0.642127	3.0022e-55	9.87079e-54
ENSG00000197063.10	MAFG	12618	13000	22951	23377	19.7731	21.2006	42.3746	40.5753	0.807126	3.10544e-55	1.01967e-53
ENSG00000068438.14	FTSJ1	9320	9021	4903	5321	42.0406	41.3538	27.6645	29.7745	-0.890734	3.57355e-55	1.17183e-53
ENSG00000132275.10	RRP8	3865	3596	1416	1652	5.50864	5.19047	3.0814	3.21141	-1.33006	3.81495e-55	1.24935e-53
ENSG00000268575.1	AL031282.2	1405	1285	3431	3470	9.18055	9.43985	20.6103	19.2615	1.31335	5.65751e-55	1.85033e-53
ENSG00000187741.14	FANCA	12900	13145	7334	7447	29.0395	30.3774	23.9696	22.4998	-0.864684	6.57662e-55	2.1481e-53
ENSG00000171100.14	MTM1	2816	2514	956	882	5.69053	5.16818	2.25484	2.12958	-1.58027	6.76939e-55	2.20817e-53
ENSG00000164466.12	SFXN1	9244	8723	4933	4887	16.6384	16.5772	11.4735	10.4895	-0.91748	6.82313e-55	2.22279e-53
ENSG00000177302.14	TOP3A	9842	9942	5352	5648	30.8426	31.5432	17.4829	21.0048	-0.894685	7.34405e-55	2.38936e-53
ENSG00000145545.11	SRD5A1	3832	3761	1663	1709	4.40685	4.40292	3.91809	4.75922	-1.21812	7.40152e-55	2.40492e-53
ENSG00000149231.13	CCDC82	8903	8079	16851	16107	11.1234	10.949	22.8988	19.6723	0.911915	8.25893e-55	2.68001e-53
ENSG00000198885.9	ITPRIPL1	4501	4270	1874	2110	9.46282	8.99682	4.72528	5.19406	-1.18632	8.83461e-55	2.86308e-53
ENSG00000149292.16	TTC12	871	770	102	118	2.93901	2.60741	0.378179	0.800543	-2.94572	9.96445e-55	3.22504e-53
ENSG00000205758.11	CRYZL1	4491	4334	2051	2047	22.8009	22.3619	11.5358	11.1845	-1.15308	1.09628e-54	3.54355e-53
ENSG00000105136.20	ZNF419	1620	1503	3730	3852	4.34353	4.20039	14.3137	14.7797	1.23331	1.72708e-54	5.57526e-53
ENSG00000138964.16	PARVG	5880	5929	2800	3058	14.2849	13.9231	8.07577	8.74359	-1.0597	1.73491e-54	5.5933e-53
ENSG00000175197.12	DDIT3	749	758	2229	2483	4.87182	5.18346	19.8359	20.7616	1.59612	1.95019e-54	6.27921e-53
ENSG00000251322.7	SHANK3	12066	13515	26238	26629	14.2065	16.8415	32.8847	31.9711	0.998459	1.98867e-54	6.39485e-53
ENSG00000170248.14	PDCD6IP	16491	15274	9354	9244	27.7616	27.3072	26.9148	21.846	-0.817856	2.14443e-54	6.88681e-53
ENSG00000105323.16	HNRNPUL1	54742	53237	35368	36127	122.146	125.431	99.9396	96.0797	-0.641629	3.13582e-54	1.00577e-52
ENSG00000117395.12	EBNA1BP2	17677	17192	9772	10905	105.318	105.541	70.535	72.157	-0.80207	3.48693e-54	1.11694e-52
ENSG00000261373.1	VPS9D1-AS1	2011	2082	636	685	7.25452	7.68643	2.799	2.90659	-1.67995	3.71792e-54	1.1894e-52
ENSG00000112294.12	ALDH5A1	7477	7408	3915	4111	10.2347	10.7778	6.91038	6.47584	-0.938591	3.95515e-54	1.26367e-52
ENSG00000178385.14	PLEKHM3	1442	1376	3691	3555	1.0767	1.05882	3.25178	2.93977	1.31687	3.98475e-54	1.27149e-52
ENSG00000164070.11	HSPA4L	2777	2531	994	1019	1.86899	1.72506	0.765078	0.728771	-1.44479	3.99531e-54	1.27323e-52
ENSG00000276517.1	AL133243.3	273	240	1257	1250	0.640653	0.564686	3.47251	3.19424	2.24366	4.39423e-54	1.39857e-52
ENSG00000160360.12	GPSM1	2436	2529	871	910	5.62358	6.46996	2.2714	2.37962	-1.52719	4.44194e-54	1.41195e-52
ENSG00000145476.15	CYP4V2	2116	1913	603	681	3.90745	3.2879	1.36363	1.51525	-1.69683	4.48533e-54	1.42392e-52
ENSG00000043462.11	LCP2	18150	16392	9989	9791	34.5343	33.9059	27.8235	25.0271	-0.84935	5.38089e-54	1.70605e-52
ENSG00000081985.11	IL12RB2	1226	1260	275	289	2.99253	2.58103	0.616088	0.800721	-2.18806	6.78332e-54	2.14797e-52
ENSG00000144036.15	EXOC6B	2570	2594	5401	5843	3.14867	3.24542	8.22566	8.30127	1.07445	7.12546e-54	2.25344e-52
ENSG00000127616.18	SMARCA4	39271	39961	24525	25006	75.3852	75.9011	53.9987	49.9044	-0.72522	7.55409e-54	2.38596e-52
ENSG00000156232.7	WHAMM	2012	1893	4354	4517	2.7637	2.736	7.20436	7.07984	1.1372	7.62649e-54	2.40578e-52
ENSG00000164687.10	FABP5	7169	7158	3078	3680	62.2174	63.8992	31.1361	35.3078	-1.13358	7.82302e-54	2.46465e-52
ENSG00000197142.10	ACSL5	6395	5865	3062	2971	14.3049	13.414	9.76446	8.80544	-1.06824	9.78835e-54	3.07993e-52
ENSG00000143797.11	MBOAT2	10413	9996	5800	6062	14.8091	14.8721	11.9754	11.0016	-0.829814	1.20653e-53	3.79158e-52
ENSG00000132405.18	TBC1D14	11443	10947	6333	6794	17.4796	17.3924	12.0117	12.0454	-0.817604	1.2651e-53	3.97062e-52
ENSG00000055044.10	NOP58	30862	28456	18516	18558	119.994	113.285	85.8668	79.982	-0.723743	1.33157e-53	4.174e-52
ENSG00000158941.16	CCAR2	20651	21540	12138	12433	42.1993	44.162	30.3399	27.5052	-0.827896	1.40529e-53	4.39953e-52
ENSG00000169860.6	P2RY1	14126	13933	23125	24205	14.7585	15.0103	28.8318	28.0623	0.706913	1.4326e-53	4.47939e-52
ENSG00000147813.15	NAPRT	4625	4971	2077	2167	21.2825	25.7961	13.794	12.2631	-1.22561	1.58522e-53	4.95038e-52
ENSG00000182752.9	PAPPA	1475	1456	3843	3663	0.996735	1.05907	3.08086	2.74611	1.31073	3.22406e-53	1.00556e-51
ENSG00000170891.10	CYTL1	8831	7971	4168	4659	63.5758	58.9906	36.7915	37.8494	-0.975656	3.59908e-53	1.12112e-51
ENSG00000156515.23	HK1	37668	35217	23340	24520	82.1329	78.2544	60.0811	58.4827	-0.653431	3.71754e-53	1.15657e-51
ENSG00000165283.15	STOML2	15566	15578	9216	9557	97.1699	99.326	66.7948	66.1517	-0.77776	3.93212e-53	1.2218e-51
ENSG00000137996.12	RTCA	6658	5941	3051	2880	22.7633	19.6471	10.7403	9.92545	-1.13136	4.27682e-53	1.32725e-51
ENSG00000141551.14	CSNK1D	15906	16810	29012	30556	41.0711	43.9329	80.3681	78.4482	0.816002	4.68286e-53	1.45145e-51
ENSG00000100060.17	MFNG	11849	12487	6217	6844	45.9174	51.1165	40.8944	41.7447	-0.946983	4.8439e-53	1.4995e-51
ENSG00000012048.21	BRCA1	15593	14351	8888	9110	23.9797	22.6041	15.2083	13.7574	-0.78046	5.09965e-53	1.57671e-51
ENSG00000163950.12	SLBP	23366	22419	14127	15110	96.0155	90.423	67.684	66.593	-0.694382	5.54789e-53	1.71317e-51
ENSG00000172340.14	SUCLG2	4861	4434	2171	2266	14.9683	14.1915	8.2771	7.90039	-1.11307	5.9823e-53	1.84503e-51
ENSG00000177879.15	AP3S1	4442	4125	1956	2074	19.328	18.3108	9.55259	9.76892	-1.13468	6.22925e-53	1.91881e-51
ENSG00000116120.9	FARSB	17385	16071	9849	10567	37.6714	35.5748	24.844	24.9326	-0.759348	6.91567e-53	2.12761e-51
ENSG00000137713.15	PPP2R1B	9842	9183	5273	5137	17.9206	15.9091	12.2432	10.7992	-0.915426	1.18481e-52	3.64059e-51
ENSG00000066557.5	LRRC40	5261	4723	2361	2446	13.0548	12.0127	6.66951	6.47391	-1.10034	1.40708e-52	4.31823e-51
ENSG00000081692.12	JMJD4	2447	2570	861	943	6.45192	6.95183	2.28561	2.4348	-1.52449	1.42871e-52	4.37921e-51
ENSG00000162511.7	LAPTM5	55640	53641	84793	86878	186.521	186.246	338.661	322.901	0.604904	1.70947e-52	5.23332e-51
ENSG00000144043.11	TEX261	8497	8568	4537	4849	21.4175	21.9464	13.4094	13.7456	-0.910464	2.0287e-52	6.20297e-51
ENSG00000125454.11	SLC25A19	4493	3969	1876	1941	19.79	18.0359	8.65911	8.92189	-1.19417	2.26883e-52	6.9287e-51
ENSG00000134900.11	TPP2	17597	15704	9470	10128	28.679	25.7376	17.3787	17.0712	-0.811058	2.43943e-52	7.44057e-51
ENSG00000154734.14	ADAMTS1	9275	8801	5094	5232	12.8276	12.5323	8.40599	7.93546	-0.854328	2.69663e-52	8.21497e-51
ENSG00000102096.9	PIM2	6546	6455	3149	3526	23.7298	24.2819	13.7252	13.9852	-1.01011	2.71165e-52	8.25064e-51
ENSG00000144136.10	SLC20A1	12223	11945	7079	7376	29.1069	28.4928	20.0229	19.2509	-0.788705	2.88428e-52	8.76518e-51
ENSG00000053371.12	AKR7A2	3234	3647	1078	1303	18.6124	20.879	7.1522	8.20553	-1.58244	3.23863e-52	9.83003e-51
ENSG00000108528.13	SLC25A11	4683	4740	2192	2324	18.4111	19.7868	10.8886	10.6265	-1.10906	3.41428e-52	1.03505e-50
ENSG00000161791.13	FMNL3	1964	1765	4388	4362	1.78818	1.66299	3.67302	3.61073	1.18517	3.65436e-52	1.10649e-50
ENSG00000106462.10	EZH2	14475	13375	8219	8201	38.0943	36.9692	21.2464	19.5731	-0.807908	3.89389e-52	1.17758e-50
ENSG00000123933.16	MXD4	1446	1440	3423	3877	2.96171	3.15871	7.91563	9.11888	1.29019	3.99785e-52	1.20755e-50
ENSG00000095209.11	TMEM38B	3708	3353	1334	1556	7.89867	7.44869	3.3295	3.67584	-1.33637	4.02193e-52	1.21336e-50
ENSG00000197903.7	HIST1H2BK	762	861	2478	2951	11.9635	13.8555	45.9041	50.588	1.69098	4.68919e-52	1.41295e-50
ENSG00000138346.14	DNA2	9218	8372	4681	4473	18.0693	16.3048	11.2425	10.0197	-0.987086	4.81727e-52	1.44978e-50
ENSG00000126261.12	UBA2	35378	32269	21229	21340	70.4634	64.9104	60.4959	66.6556	-0.713775	4.83192e-52	1.45244e-50
ENSG00000181163.13	NPM1	198621	176846	118789	124030	915.977	872.252	650.735	642.101	-0.674556	5.51545e-52	1.6559e-50
ENSG00000177469.12	CAVIN1	10964	11146	6168	6477	20.0891	21.0532	13.4848	13.1696	-0.854014	5.72444e-52	1.71657e-50
ENSG00000154920.14	EME1	4317	3890	1844	1915	16.5097	15.5772	8.20045	7.09943	-1.17246	5.78139e-52	1.73156e-50
ENSG00000035681.8	NSMAF	10554	9927	5767	5586	23.7207	22.7943	19.6705	18.233	-0.896739	9.35307e-52	2.79794e-50
ENSG00000064490.13	RFXANK	4101	4130	1680	1938	29.826	28.5591	14.2637	14.6013	-1.23489	1.28641e-51	3.84362e-50
ENSG00000059758.7	CDK17	4686	4583	9371	9038	9.30755	9.09839	25.4994	22.696	0.943954	1.35807e-51	4.05287e-50
ENSG00000147869.4	CER1	336	280	1305	1443	1.85546	1.58401	9.13403	9.10279	2.11115	1.4601e-51	4.35216e-50
ENSG00000105173.13	CCNE1	2465	2500	902	969	10.2707	10.9596	4.33504	4.24329	-1.45608	2.12003e-51	6.31164e-50
ENSG00000120694.19	HSPH1	21160	19503	12549	12697	31.6581	29.7902	24.4077	22.9256	-0.733502	2.61662e-51	7.78078e-50
ENSG00000276334.1	AL133243.2	146	120	909	894	0.627737	0.508799	4.39772	4.15818	2.71635	2.63892e-51	7.83772e-50
ENSG00000079246.15	XRCC5	80443	73487	50000	50291	172.53	161.27	127.48	118.975	-0.663643	2.9915e-51	8.87432e-50
ENSG00000234072.1	AC074117.1	2518	2584	5756	5598	7.11787	8.20858	20.7517	18.3395	1.10731	3.38819e-51	1.00391e-49
ENSG00000233435.2	AGGF1P2	175	151	954	987	0.578042	0.534289	3.79142	3.64092	2.52812	3.48966e-51	1.03275e-49
ENSG00000175216.14	CKAP5	30892	28646	18842	18774	32.9343	31.2539	23.7155	22.6755	-0.708139	3.60465e-51	1.06551e-49
ENSG00000138764.14	CCNG2	923	894	2568	2548	1.58211	1.78932	5.00839	4.37957	1.44718	4.02057e-51	1.18705e-49
ENSG00000104147.8	OIP5	2128	2115	732	678	13.0859	13.2968	4.94225	4.71967	-1.63532	4.06993e-51	1.2002e-49
ENSG00000254999.3	BRK1	13911	13203	7856	8541	82.89	80.2354	55.7367	56.0265	-0.772979	4.29757e-51	1.26583e-49
ENSG00000254521.6	SIGLEC12	2838	2772	1131	1160	9.56264	9.501	4.51898	4.41683	-1.33898	4.47808e-51	1.31743e-49
ENSG00000136933.16	RABEPK	4302	4312	2016	2061	19.7118	20.1283	10.2144	9.93249	-1.12646	4.61747e-51	1.35684e-49
ENSG00000004455.16	AK2	44049	41582	27617	29539	111.37	110.594	78.5495	83.3192	-0.63029	4.77329e-51	1.40097e-49
ENSG00000125753.13	VASP	22162	22931	11161	13206	75.1093	78.9659	45.5064	50.0091	-0.938045	4.88627e-51	1.43244e-49
ENSG00000185215.8	TNFAIP2	12929	12950	7100	7876	22.4084	26.5648	14.7797	16.5828	-0.837619	4.9596e-51	1.45223e-49
ENSG00000165516.10	KLHDC2	2234	2131	744	821	5.57869	6.36608	2.52825	2.74406	-1.52737	5.46458e-51	1.59821e-49
ENSG00000115758.12	ODC1	51672	48585	32711	34768	148.555	141.598	110.686	110.87	-0.618094	6.0688e-51	1.77284e-49
ENSG00000128829.11	EIF2AK4	9653	9337	5281	5698	13.8401	13.3997	10.7149	9.87234	-0.838023	6.51538e-51	1.90107e-49
ENSG00000143437.20	ARNT	4908	4932	2377	2312	8.537	8.64677	5.06863	4.5364	-1.116	6.66207e-51	1.94159e-49
ENSG00000265354.3	TIMM23	7571	7167	3825	4207	44.2691	42.7798	26.2853	27.2471	-0.923188	8.46571e-51	2.46148e-49
ENSG00000109084.13	TMEM97	10008	9457	5597	5779	28.8453	28.0558	19.6263	18.9557	-0.821436	8.45791e-51	2.46148e-49
ENSG00000127838.13	PNKD	9770	9464	4986	5653	42.1769	42.2825	39.4459	43.2268	-0.902585	9.86427e-51	2.86478e-49
ENSG00000042445.13	RETSAT	4206	4269	1798	2037	10.9132	10.9591	6.11725	5.9526	-1.19287	9.9227e-51	2.87839e-49
ENSG00000172893.15	DHCR7	9465	10403	4722	5182	27.1401	31.0792	15.8869	16.0839	-1.05411	1.31777e-50	3.81816e-49
ENSG00000169919.16	GUSB	13250	13457	7640	8129	47.1658	49.7919	31.4204	30.549	-0.808198	1.41624e-50	4.09868e-49
ENSG00000159210.9	SNF8	6053	5424	2426	2876	28.9468	28.7266	17.6136	25.6466	-1.16188	1.72619e-50	4.98991e-49
ENSG00000149577.15	SIDT2	1241	1350	3340	3485	2.6553	2.99206	9.43228	9.56936	1.34878	2.07433e-50	5.98932e-49
ENSG00000156374.15	PCGF6	3414	2981	1293	1342	11.1634	10.0766	5.09973	4.97298	-1.32463	2.13157e-50	6.14746e-49
ENSG00000131652.13	THOC6	7622	7715	4102	4280	44.0204	45.2958	27.5632	27.2413	-0.919362	2.16007e-50	6.22246e-49
ENSG00000232434.2	AJM1	217	224	1052	1264	0.384858	0.39315	1.94892	2.23312	2.34298	2.17224e-50	6.25026e-49
ENSG00000134324.11	LPIN1	4765	4437	9164	8891	7.28208	6.78487	16.4985	14.7466	0.927006	2.5705e-50	7.38765e-49
ENSG00000127586.16	CHTF18	8268	8826	4295	4571	18.2294	20.1389	12.3257	12.9348	-0.995952	2.91955e-50	8.38117e-49
ENSG00000135597.18	REPS1	5870	5639	2957	3123	12.1688	11.7069	7.87699	8.17846	-0.96773	3.59483e-50	1.03078e-48
ENSG00000140854.12	KATNB1	5264	5507	2580	2516	16.3894	17.5959	8.90202	7.97922	-1.12696	3.86071e-50	1.10575e-48
ENSG00000166135.13	HIF1AN	13956	13599	8343	8445	7.98143	7.90769	6.2153	5.86845	-0.761585	4.10837e-50	1.17533e-48
ENSG00000132341.11	RAN	76205	71827	49294	52230	225.165	225.847	181.441	170.754	-0.590978	4.62634e-50	1.32199e-48
ENSG00000154127.9	UBASH3B	10786	9911	5883	5774	11.476	10.9742	7.4528	6.87325	-0.873596	4.91371e-50	1.40249e-48
ENSG00000237424.1	FOXD2-AS1	909	1079	3078	3083	2.38772	2.93024	10.0255	9.38603	1.58277	5.05378e-50	1.44082e-48
ENSG00000178741.11	COX5A	15897	15021	8687	9751	100.86	97.1553	71.3345	71.7016	-0.793564	5.61316e-50	1.59847e-48
ENSG00000101003.9	GINS1	12858	12591	7181	7923	28.6605	29.2619	20.0276	19.8196	-0.80074	6.28654e-50	1.78818e-48
ENSG00000119335.16	SET	95819	87142	59998	61575	244.035	228.337	183.193	172.58	-0.635526	8.13659e-50	2.31178e-48
ENSG00000132740.8	IGHMBP2	3894	4108	8089	8225	8.98202	9.96079	24.6629	23.9976	0.979825	8.20734e-50	2.32922e-48
ENSG00000171044.10	XKR6	723	847	2428	2750	3.89066	4.66391	14.1515	14.2989	1.6709	9.29789e-50	2.63571e-48
ENSG00000118894.14	EEF2KMT	1975	1903	555	675	6.57592	6.53827	2.50578	2.91299	-1.70557	1.01834e-49	2.88345e-48
ENSG00000149201.9	CCDC81	107	60	827	840	0.384222	0.234459	3.96053	3.59775	3.2777	1.03406e-49	2.92463e-48
ENSG00000100504.16	PYGL	1872	1620	532	522	4.82359	4.42999	2.07126	1.88334	-1.77286	1.11903e-49	3.16137e-48
ENSG00000072110.13	ACTN1	8841	8921	4941	4936	18.8386	19.2881	12.9205	11.6652	-0.893686	1.71089e-49	4.82794e-48
ENSG00000196440.11	ARMCX4	1007	1075	206	219	1.68451	1.8222	1.03245	1.12926	-2.34111	1.8064e-49	5.09168e-48
ENSG00000142669.14	SH3BGRL3	28396	26864	16943	18598	127.886	126.839	96.2122	97.6708	-0.684247	1.93668e-49	5.45271e-48
ENSG00000119638.12	NEK9	11177	10910	6402	6826	10.6187	10.6578	8.78982	8.48136	-0.787098	1.97522e-49	5.55496e-48
ENSG00000071539.13	TRIP13	10683	9740	5833	5850	29.6864	27.677	18.85	17.5957	-0.851364	2.18136e-49	6.12774e-48
ENSG00000167641.10	PPP1R14A	1695	1988	509	498	17.253	20.1336	5.43123	5.36131	-1.91988	2.41519e-49	6.77696e-48
ENSG00000076003.4	MCM6	29148	26673	17657	17794	57.8441	53.6661	41.1904	38.8101	-0.700633	2.56331e-49	7.1845e-48
ENSG00000116604.17	MEF2D	3670	3486	6725	7164	4.6361	4.54704	10.1536	10.2649	0.909622	2.97036e-49	8.31601e-48
ENSG00000114302.15	PRKAR2A	8902	8240	4826	4851	10.0882	9.87537	6.67667	6.14726	-0.870757	3.093e-49	8.64962e-48
ENSG00000005175.9	RPAP3	10185	9398	5623	5813	24.5349	23.57	20.2365	16.5738	-0.82223	3.91349e-49	1.09319e-47
ENSG00000255331.1	AP000790.1	21	40	587	582	0.151181	0.342417	4.9528	4.49109	4.20995	4.148e-49	1.15739e-47
ENSG00000157540.20	DYRK1A	17941	16558	27843	28732	25.9197	25.8933	50.365	48.0424	0.667447	4.26049e-49	1.18745e-47
ENSG00000172889.15	EGFL7	8940	10159	4144	4717	44.3756	53.7085	24.2584	26.0213	-1.15879	4.44232e-49	1.23674e-47
ENSG00000263956.6	NBPF11	2111	2052	4595	4567	3.03587	2.86518	6.9937	6.33179	1.09168	4.8987e-49	1.36228e-47
ENSG00000115561.15	CHMP3	3901	3679	1755	1720	16.5615	14.5415	9.43368	8.32096	-1.17102	5.11249e-49	1.42014e-47
ENSG00000197256.10	KANK2	5197	5487	2563	2549	8.51522	9.18248	5.10208	4.75796	-1.11115	6.21651e-49	1.72489e-47
ENSG00000125740.13	FOSB	90	83	735	711	0.182349	0.178326	1.79464	1.64956	3.01779	7.19072e-49	1.99298e-47
ENSG00000269343.6	ZNF587B	2355	2048	774	746	6.77375	6.46763	2.8362	2.5205	-1.5789	7.61675e-49	2.10871e-47
ENSG00000020922.12	MRE11	15467	14193	8776	8501	18.5458	23.619	11.6824	10.5652	-0.82478	8.13786e-49	2.25048e-47
ENSG00000109046.14	WSB1	23989	21570	13983	14026	44.2828	42.7522	30.2452	26.8955	-0.74716	1.46913e-48	4.05829e-47
ENSG00000149485.18	FADS1	22349	20915	13681	14401	36.3802	35.2878	27.3935	26.5452	-0.6702	1.61061e-48	4.44416e-47
ENSG00000065615.13	CYB5R4	8134	7462	13317	13958	6.51952	6.01766	12.2038	11.965	0.760058	1.65137e-48	4.5516e-47
ENSG00000153147.5	SMARCA5	28168	25581	16938	17396	26.3079	24.5543	19.585	18.3931	-0.692432	1.86952e-48	5.14718e-47
ENSG00000104221.12	BRF2	1883	1988	4298	4845	5.52421	5.79744	14.4071	15.2948	1.19058	2.03583e-48	5.59888e-47
ENSG00000169045.17	HNRNPH1	81739	73581	50163	52429	227.999	215.946	171.635	171.04	-0.644274	2.17349e-48	5.97086e-47
ENSG00000138758.11	2024-09-11	30106	28021	18637	18494	42.2522	40.2458	33.3293	30.2113	-0.692253	2.26064e-48	6.20342e-47
ENSG00000103507.13	BCKDK	4325	4508	2008	2155	15.4465	16.7258	8.75234	8.35876	-1.1338	2.77893e-48	7.61728e-47
ENSG00000005436.13	GCFC2	4044	3799	1709	1928	8.75534	8.90217	6.43093	6.63681	-1.15634	3.07314e-48	8.41446e-47
ENSG00000144381.16	HSPD1	147735	129138	86519	89748	485.432	443.943	369.8	342.346	-0.696817	4.19122e-48	1.14632e-46
ENSG00000234616.8	JRK	6144	6162	10804	11368	4.8258	5.18171	10.0696	9.84932	0.801701	4.26429e-48	1.16503e-46
ENSG00000117533.14	VAMP4	2565	2352	4981	5331	3.76394	3.59948	9.38432	8.92057	1.02178	4.5374e-48	1.23828e-46
ENSG00000111271.14	ACAD10	3000	2953	1136	1315	7.2035	7.63431	4.69045	4.975	-1.32892	4.77749e-48	1.30238e-46
ENSG00000137955.15	RABGGTB	18572	17735	28219	29925	70.9757	69.4528	121.1	116.333	0.632277	5.67091e-48	1.54424e-46
ENSG00000057608.16	GDI2	41618	37264	24877	24981	146.074	135.936	109.831	94.5235	-0.70711	5.93292e-48	1.61382e-46
ENSG00000102226.9	USP11	11012	10861	6432	6375	26.711	26.1543	19.0006	17.8976	-0.818792	6.15046e-48	1.67116e-46
ENSG00000261716.2	HIST2H2BC	686	494	2131	2291	0.827286	0.676114	3.39946	3.30124	1.86216	6.37793e-48	1.73108e-46
ENSG00000156253.6	RWDD2B	2764	2613	1092	1149	8.28167	8.1779	4.37685	4.33136	-1.30948	6.48393e-48	1.75794e-46
ENSG00000154781.15	CCDC174	3184	2990	6189	6192	8.96607	8.47626	21.0078	19.7038	0.957859	6.52697e-48	1.76768e-46
ENSG00000173409.13	ARV1	5424	4863	2442	2679	31.1268	28.0349	15.5979	16.2155	-1.05296	6.91871e-48	1.87174e-46
ENSG00000004399.12	PLXND1	14848	15515	8469	9183	22.2292	22.5036	17.2295	18.2216	-0.831292	7.25486e-48	1.96055e-46
ENSG00000261490.1	AC005674.2	618	536	1865	1893	1.19498	1.0809	4.39737	4.15866	1.65802	9.15901e-48	2.47243e-46
ENSG00000148730.6	EIF4EBP2	21612	20201	13337	13599	21.0203	20.1928	15.4108	14.4638	-0.680588	9.66052e-48	2.60499e-46
ENSG00000182199.10	SHMT2	16489	16765	9826	10530	53.8027	59.7495	38.3678	41.5272	-0.756282	1.03244e-47	2.781e-46
ENSG00000136271.10	DDX56	8697	8632	4939	5053	31.0684	30.958	20.9699	20.6387	-0.841481	1.27804e-47	3.43883e-46
ENSG00000089057.14	SLC23A2	8208	7778	4538	4683	8.47687	8.27557	5.59079	5.34671	-0.840398	1.36182e-47	3.66028e-46
ENSG00000159445.12	THEM4	3973	3781	1789	1666	13.429	13.2486	10.7953	9.67119	-1.2115	1.56903e-47	4.21268e-46
ENSG00000188690.13	UROS	4585	4678	2256	2288	19.6161	21.4721	12.9225	12.0555	-1.07494	1.69487e-47	4.54564e-46
ENSG00000239713.8	APOBEC3G	2634	2335	931	1001	9.9491	9.15786	3.96606	3.90482	-1.40904	1.71016e-47	4.58171e-46
ENSG00000143653.9	SCCPDH	10000	9541	5739	5969	29.1776	28.5438	19.6052	18.8979	-0.785804	1.82376e-47	4.88081e-46
ENSG00000183431.11	SF3A3	34885	31545	21179	21768	70.6788	65.4825	52.5577	49.674	-0.675047	1.9924e-47	5.3264e-46
ENSG00000266714.8	MYO15B	7933	9030	3899	4171	18.7546	21.3069	13.5366	12.3319	-1.12165	2.22655e-47	5.94599e-46
ENSG00000164056.10	SPRY1	840	871	2317	2502	3.5923	3.95165	11.9796	11.9601	1.44551	2.28044e-47	6.08338e-46
ENSG00000135924.15	DNAJB2	1136	1167	2842	3044	3.20035	3.39043	9.85135	8.95462	1.3056	2.55492e-47	6.8083e-46
ENSG00000215788.10	TNFRSF25	6098	6399	2880	3284	22.1992	21.6758	11.3731	12.6259	-1.06919	2.69209e-47	7.16615e-46
ENSG00000180817.11	PPA1	18037	17413	10749	11723	100.195	98.918	70.7938	71.6933	-0.705345	2.80477e-47	7.45812e-46
ENSG00000099326.8	MZF1	5700	5625	10293	10328	13.8074	13.8454	29.1935	27.6874	0.817889	2.82936e-47	7.51547e-46
ENSG00000075131.9	TIPIN	3858	3519	1682	1764	18.3332	16.9107	9.74773	8.90001	-1.14438	3.01324e-47	7.99538e-46
ENSG00000146278.10	PNRC1	1508	1294	3351	3600	6.66606	5.60254	14.8431	14.9308	1.26485	3.07748e-47	8.15712e-46
ENSG00000137486.16	ARRB1	13135	12867	7927	7982	33.9074	34.3533	23.2622	21.8879	-0.755482	3.64533e-47	9.65198e-46
ENSG00000066279.17	ASPM	27187	25401	42599	42481	17.9896	17.2299	33.5512	30.5439	0.6483	4.61226e-47	1.21992e-45
ENSG00000180198.16	RCC1	23925	24178	14488	15811	79.0259	83.3262	52.0926	52.9448	-0.715273	5.51978e-47	1.45841e-45
ENSG00000080839.11	RBL1	3839	3620	1729	1833	4.89598	4.70999	2.61103	2.5575	-1.11319	6.91293e-47	1.82456e-45
ENSG00000015171.19	ZMYND11	9096	8271	4865	5128	17.8021	16.593	11.1836	10.8123	-0.843637	9.92318e-47	2.61629e-45
ENSG00000167992.12	VWCE	1486	1573	328	440	3.99885	4.21987	0.885884	1.03333	-2.04537	1.01558e-46	2.67479e-45
ENSG00000005810.17	MYCBP2	41337	39126	25878	24895	24.3544	24.9547	21.3656	16.3291	-0.709681	1.06876e-46	2.81188e-45
ENSG00000100242.15	SUN2	5040	5046	8960	9752	13.1161	14.3472	29.4984	28.314	0.843443	1.10519e-46	2.90464e-45
ENSG00000134480.14	CCNH	5669	5061	2716	2749	25.2727	22.2943	12.8555	11.5852	-1.0188	1.22196e-46	3.20817e-45
ENSG00000101220.17	C20orf27	6739	7168	3095	3630	29.4367	31.7473	16.4748	17.6501	-1.09841	1.2556e-46	3.29301e-45
ENSG00000141873.10	SLC39A3	9690	10285	17785	18575	59.0012	64.1246	91.3485	88.9264	0.815718	1.26563e-46	3.31581e-45
ENSG00000159556.9	ISL2	617	594	1817	1924	2.4863	2.61019	9.27631	9.08513	1.58005	1.27181e-46	3.3285e-45
ENSG00000035403.17	VCL	7594	7695	4223	4253	9.05609	9.29973	5.75186	5.46263	-0.898256	1.43854e-46	3.76091e-45
ENSG00000116698.21	SMG7	24406	23540	15500	15422	33.5485	33.6621	25.5446	24.6528	-0.679043	1.63322e-46	4.26539e-45
ENSG00000148484.17	RSU1	15692	14630	9429	9755	30.0741	28.765	21.8353	21.3972	-0.706826	1.67981e-46	4.38248e-45
ENSG00000109063.14	MYH3	759	678	106	103	1.111	1.09695	0.156217	0.135372	-2.82671	1.74164e-46	4.53903e-45
ENSG00000117143.13	UAP1	8566	7703	4492	4682	28.123	25.9593	18.6226	18.3315	-0.872454	1.89711e-46	4.93903e-45
ENSG00000121005.8	CRISPLD1	1379	1268	366	371	2.34747	2.2118	0.728395	0.630386	-1.89061	1.91229e-46	4.97335e-45
ENSG00000160888.6	IER2	8077	8999	16355	17682	28.1235	24.5612	49.5032	69.3153	0.945402	1.95182e-46	5.07087e-45
ENSG00000081307.12	UBA5	6633	5948	3300	3222	15.9829	14.2655	9.89766	8.5849	-0.992832	2.36945e-46	6.14946e-45
ENSG00000085563.14	ABCB1	4278	3978	7567	7846	6.71942	6.37233	14.7036	14.2827	0.85424	2.61775e-46	6.78679e-45
ENSG00000114767.6	RRP9	5361	5385	2330	2780	26.0102	26.2266	12.2618	14.1063	-1.12193	2.78405e-46	7.21044e-45
ENSG00000152270.8	PDE3B	4950	4776	2499	2555	5.99137	5.96582	3.47753	3.46063	-0.991147	2.94189e-46	7.61129e-45
ENSG00000126777.17	KTN1	24661	22363	14612	14285	41.6219	38.1765	29.9775	27.2823	-0.747515	3.80181e-46	9.82588e-45
ENSG00000158483.15	FAM86C1	1624	1588	505	451	6.79214	6.82302	2.59349	2.00635	-1.79368	3.86319e-46	9.97417e-45
ENSG00000121621.6	KIF18A	2752	2580	5290	5458	5.66998	5.48844	13.8731	13.2342	0.964878	4.10078e-46	1.05766e-44
ENSG00000015475.18	BID	6690	6582	3650	3635	24.4456	24.013	15.2016	14.1996	-0.912013	4.46057e-46	1.14927e-44
ENSG00000079785.14	DDX1	30815	28038	18931	19453	83.5023	77.4841	67.6408	63.4317	-0.662478	5.52532e-46	1.42213e-44
ENSG00000174233.11	ADCY6	2944	2995	5889	6060	3.82787	3.95908	8.57819	8.95864	0.961096	5.53651e-46	1.42354e-44
ENSG00000198420.9	TCAF1	3058	3010	1295	1185	4.02414	4.06672	2.0871	1.77096	-1.33641	5.76194e-46	1.47997e-44
ENSG00000273015.2	AC008124.1	2787	2417	5369	5655	1.9793	1.76601	4.59488	4.47544	1.03727	7.77908e-46	1.99602e-44
ENSG00000273230.1	AC102953.2	261	271	1176	1163	0.570144	0.625718	3.01202	2.79508	2.08942	8.65776e-46	2.21919e-44
ENSG00000101161.7	PRPF6	12884	12537	20170	22050	33.3199	33.1149	60.1748	61.8839	0.684043	9.22141e-46	2.36123e-44
ENSG00000179091.4	CYC1	13416	13558	8006	8514	79.8086	82.4923	42.4973	43.2393	-0.755344	9.86034e-46	2.52224e-44
ENSG00000151779.12	NBAS	11937	10897	6803	6930	12.496	11.5974	8.74151	8.29662	-0.779361	1.05572e-45	2.69771e-44
ENSG00000139112.10	GABARAPL1	1265	1091	2911	3093	4.51361	3.76038	13.3614	13.8793	1.30375	1.06023e-45	2.70646e-44
ENSG00000095303.15	PTGS1	16729	16302	25746	26998	30.2007	30.6438	52.8803	50.959	0.627956	1.10715e-45	2.82334e-44
ENSG00000136636.12	KCTD3	10110	8588	4876	5140	19.127	16.588	11.2496	10.7739	-0.94582	1.11157e-45	2.83172e-44
ENSG00000114841.17	DNAH1	3003	3021	1279	1373	1.88468	1.94281	0.914764	0.849006	-1.23162	1.18862e-45	3.02489e-44
ENSG00000135655.15	USP15	23092	20910	35837	36266	37.5326	44.5341	49.4794	41.1113	0.666942	1.25578e-45	3.19254e-44
ENSG00000132382.14	MYBBP1A	9756	10303	5466	5760	18.3373	19.9327	12.5752	12.6186	-0.885919	1.30511e-45	3.31459e-44
ENSG00000129933.20	MAU2	6418	6735	11851	12431	11.8276	12.1867	27.8076	26.5544	0.836195	1.44222e-45	3.65905e-44
ENSG00000130638.16	ATXN10	12483	11471	7081	7562	30.9011	29.5917	23.2492	22.822	-0.75668	1.45379e-45	3.68466e-44
ENSG00000100234.11	TIMP3	40696	39386	60990	62374	63.593	63.1691	113.596	107.933	0.576641	1.78338e-45	4.51541e-44
ENSG00000027001.9	MIPEP	1100	990	210	253	3.42603	3.2549	0.934901	0.898786	-2.22204	1.78726e-45	4.52063e-44
ENSG00000197930.12	ERO1A	4901	4387	2295	2267	7.10055	6.36022	3.86862	3.58829	-1.07085	1.92627e-45	4.86731e-44
ENSG00000198089.15	SFI1	4057	4101	1946	1857	13.1276	13.2787	6.54603	5.75826	-1.14753	2.23274e-45	5.63596e-44
ENSG00000183605.16	SFXN4	3659	3373	1587	1712	19.433	18.8983	10.5699	10.3385	-1.1387	2.28022e-45	5.74999e-44
ENSG00000136830.11	FAM129B	12187	12428	7249	7586	24.3437	26.2159	17.681	17.97	-0.778414	2.35139e-45	5.92346e-44
ENSG00000100330.15	MTMR3	7907	8028	14382	14188	8.90598	9.10312	18.8725	17.1449	0.795436	2.36322e-45	5.94723e-44
ENSG00000120656.11	TAF12	2709	2573	1112	1082	14.8213	14.5754	7.03455	6.64482	-1.31339	2.37572e-45	5.97265e-44
ENSG00000090661.11	CERS4	1209	1252	254	329	5.18708	5.83726	1.79309	2.29189	-2.12826	2.5438e-45	6.38876e-44
ENSG00000234444.9	ZNF736	5250	4831	8853	9435	6.72985	6.12969	12.3735	13.1445	0.812599	2.57287e-45	6.45526e-44
ENSG00000104613.11	INTS10	11471	11101	6879	7010	34.6017	33.9835	26.7621	25.8295	-0.747294	2.58461e-45	6.47819e-44
ENSG00000156990.14	RPUSD3	6038	5591	3108	3228	41.1437	36.3578	20.1324	20.453	-0.922427	2.73092e-45	6.83802e-44
ENSG00000105737.9	GRIK5	4363	4527	2149	2124	9.60355	10.6959	5.52843	5.16542	-1.10425	2.79022e-45	6.97947e-44
ENSG00000113269.13	RNF130	14036	13809	8481	9053	29.9322	33.3582	20.5897	22.7219	-0.714902	2.97207e-45	7.42689e-44
ENSG00000278864.1	AC055811.4	315	350	1287	1401	1.11577	1.27421	5.57846	5.67069	1.9659	2.9832e-45	7.44723e-44
ENSG00000160752.14	FDPS	14362	14185	8476	9260	85.8773	84.1015	59.5373	61.5978	-0.734709	3.30597e-45	8.24473e-44
ENSG00000137770.13	CTDSPL2	11679	10262	6126	6526	13.559	12.8168	8.80636	8.53638	-0.840176	3.70389e-45	9.22783e-44
ENSG00000051596.9	THOC3	4170	3759	1894	1915	21.1564	19.3671	10.3306	9.65352	-1.10332	4.22548e-45	1.05168e-43
ENSG00000090238.11	YPEL3	449	441	1459	1690	2.96893	3.03626	9.98962	10.0716	1.77427	4.79746e-45	1.19285e-43
ENSG00000159140.19	SON	103858	100440	164559	160657	123.046	120.096	218.829	211.944	0.624766	5.0382e-45	1.25145e-43
ENSG00000134308.13	YWHAQ	51189	46653	31502	33901	165.598	155.466	120.962	120.852	-0.627711	5.38605e-45	1.33652e-43
ENSG00000279191.1	AC068491.4	592	569	1719	1915	1.14535	1.11344	3.97908	4.17997	1.59828	5.47735e-45	1.35783e-43
ENSG00000138050.14	THUMPD2	3851	3416	6994	7180	12.4858	11.9218	24.831	24.4753	0.91823	7.38116e-45	1.82796e-43
ENSG00000149792.8	MRPL49	5646	5785	2882	3129	19.4028	20.1346	12.1764	12.7611	-0.975726	7.72395e-45	1.91095e-43
ENSG00000130164.13	LDLR	5915	5893	3138	3021	9.08233	9.17168	6.41468	5.91272	-0.985326	8.21938e-45	2.0315e-43
ENSG00000142453.11	CARM1	9866	10021	5718	6032	23.3331	24.0853	16.231	16.1944	-0.807097	8.25797e-45	2.03901e-43
ENSG00000167720.12	SRR	768	697	119	113	1.52579	1.42436	0.342759	0.203619	-2.70391	1.03787e-44	2.56012e-43
ENSG00000219481.10	NBPF1	4838	4794	9393	9009	12.1766	12.9328	26.482	23.406	0.887884	1.56668e-44	3.86071e-43
ENSG00000027697.14	IFNGR1	4227	4041	7494	7711	12.7534	13.8137	28.5413	27.8843	0.832278	1.61749e-44	3.98197e-43
ENSG00000176593.7	AC008969.1	2223	2241	4618	4743	4.54066	4.32938	12.249	10.925	1.02099	1.63948e-44	4.03211e-43
ENSG00000117543.20	DPH5	4408	3861	1859	2048	23.9744	20.3773	11.5309	12.5703	-1.128	1.77437e-44	4.35955e-43
ENSG00000078618.21	NRDC	31380	29658	20401	20717	70.0963	71.8129	58.949	57.0559	-0.616205	2.08639e-44	5.12111e-43
ENSG00000165724.5	ZMYND19	6847	6783	3758	3975	37.2702	38.055	23.6348	23.492	-0.865271	2.10327e-44	5.15748e-43
ENSG00000261121.1	LINC02473	367	383	1338	1446	1.06868	1.07748	4.62615	4.59564	1.84381	2.31355e-44	5.6675e-43
ENSG00000047346.12	FAM214A	2035	1843	4568	4294	4.68979	4.25674	13.8759	12.2684	1.14777	2.36469e-44	5.7871e-43
ENSG00000121766.15	ZCCHC17	6084	5586	3144	3203	26.9999	25.6196	16.3979	15.2531	-0.924605	2.4187e-44	5.91347e-43
ENSG00000070814.19	TCOF1	20121	20004	12781	13411	34.8424	35.8434	25.675	25.2009	-0.662923	2.57041e-44	6.2782e-43
ENSG00000112893.9	MAN2A1	9374	8887	5436	5544	13.9345	13.556	9.6027	8.98908	-0.780304	3.21138e-44	7.83608e-43
ENSG00000169241.18	SLC50A1	4298	4071	2086	2173	26.1768	25.7871	15.5723	14.3619	-1.02126	3.43949e-44	8.38447e-43
ENSG00000146733.13	PSPH	2604	2485	1070	1087	10.5615	9.80638	4.4877	4.21861	-1.28486	3.63794e-44	8.85955e-43
ENSG00000118985.15	ELL2	6770	6337	11325	11469	8.72358	8.6359	17.5025	16.5334	0.752209	3.81332e-44	9.27758e-43
ENSG00000112308.12	C6orf62	31046	29439	46942	47372	53.2813	52.0973	95.0637	88.786	0.594691	4.35127e-44	1.0576e-42
ENSG00000116641.17	DOCK7	6918	6323	3647	3604	9.27194	9.72519	7.22984	6.21914	-0.914191	4.43417e-44	1.0767e-42
ENSG00000149809.14	TM7SF2	1362	1340	331	411	6.3111	6.23924	2.0435	2.04435	-1.91392	4.54843e-44	1.10337e-42
ENSG00000220323.4	HIST2H2BD	411	416	1452	1465	0.632083	0.694512	2.4328	2.43174	1.7715	4.76343e-44	1.1544e-42
ENSG00000118579.12	MED28	20209	19324	30054	31710	13.5279	13.0625	23.5213	22.9993	0.596663	4.99425e-44	1.20916e-42
ENSG00000249915.7	PDCD6	10618	9663	5879	5659	55.874	53.1206	41.6759	38.6951	-0.85866	5.08742e-44	1.23052e-42
ENSG00000176444.18	CLK2	7326	6512	3689	3927	25.8268	24.3765	15.8312	16.2401	-0.907617	6.25406e-44	1.51124e-42
ENSG00000163281.11	GNPDA2	2835	2736	5611	5547	6.26688	6.06923	11.783	10.8673	0.955889	7.32369e-44	1.76799e-42
ENSG00000163781.13	TOPBP1	17251	15825	10187	9853	25.1596	23.4496	20.134	17.1947	-0.767975	7.37113e-44	1.77771e-42
ENSG00000117868.15	ESYT2	8332	8127	4737	5036	10.5435	10.6496	7.10207	6.96041	-0.799438	7.89906e-44	1.90319e-42
ENSG00000198795.10	ZNF521	6478	6109	10686	11040	11.0428	10.9468	21.8848	21.2753	0.740964	9.15745e-44	2.20425e-42
ENSG00000140374.15	ETFA	19893	18332	12049	12820	85.2059	87.5361	67.1447	70.8337	-0.666778	1.08085e-43	2.59916e-42
ENSG00000162086.14	ZNF75A	5114	4691	8654	9008	21.1302	19.2217	40.5269	38.6527	0.802804	1.26955e-43	3.04999e-42
ENSG00000163867.16	ZMYM6	2319	2023	4500	5001	8.59357	7.67047	18.1322	17.716	1.08313	1.28721e-43	3.08944e-42
ENSG00000121406.8	ZNF549	2630	2523	5119	5193	4.28243	4.28244	8.90605	8.43464	0.954346	1.29746e-43	3.11103e-42
ENSG00000136682.14	CBWD2	2254	1956	4505	4639	8.91141	7.84641	22.5546	21.3908	1.07363	1.33171e-43	3.19008e-42
ENSG00000135596.17	MICAL1	2789	2663	1189	1164	5.58394	5.49406	2.52626	2.36145	-1.2583	1.349e-43	3.22839e-42
ENSG00000161980.5	POLR3K	3462	3311	1602	1590	18.5619	18.327	10.0418	9.48913	-1.13154	1.40908e-43	3.36894e-42
ENSG00000153201.15	RANBP2	29295	27115	18482	18370	18.2735	17.2994	14.1851	13.3912	-0.659816	1.41174e-43	3.37206e-42
ENSG00000111640.14	GAPDH	462206	441735	310568	335267	1995.53	1926.54	1530.72	1545.99	-0.532479	1.49567e-43	3.56909e-42
ENSG00000014824.13	SLC30A9	11701	10178	6218	6335	18.0167	14.3452	11.7285	11.2717	-0.846601	2.22711e-43	5.30944e-42
ENSG00000183695.2	MRGPRX2	26	34	540	467	0.101674	0.126044	2.25032	1.71735	4.02289	2.23495e-43	5.32304e-42
ENSG00000117054.13	ACADM	12097	10255	5597	6367	36.1254	31.7276	25.8226	28.4049	-0.948058	2.33471e-43	5.55531e-42
ENSG00000185404.16	SP140L	4492	4126	8100	8020	13.9415	14.0384	32.5613	29.4346	0.857921	2.57107e-43	6.11189e-42
ENSG00000141030.12	COPS3	19080	16851	10937	11238	95.1481	89.4746	73.4148	67.3587	-0.741718	2.57678e-43	6.11961e-42
ENSG00000133069.16	TMCC2	4345	4652	8534	8978	8.6911	9.60449	20.7536	20.2895	0.912218	2.60652e-43	6.18434e-42
ENSG00000134109.10	EDEM1	6544	6355	3630	3683	8.03033	7.95183	5.32026	4.88688	-0.865427	3.17146e-43	7.51757e-42
ENSG00000260948.1	AL390195.2	205	167	1199	958	0.727362	0.570722	4.73327	3.5512	2.49463	3.28252e-43	7.77342e-42
ENSG00000109927.10	TECTA	89	95	659	705	0.104746	0.098013	0.968424	1.00802	2.84182	3.37075e-43	7.97478e-42
ENSG00000117616.17	RSRP1	18765	17779	11843	12349	74.1341	64.0181	61.9066	63.4124	-0.641827	3.56927e-43	8.43642e-42
ENSG00000072062.13	PRKACA	8111	8346	4507	4867	28.0977	24.0934	15.7626	17.4325	-0.86043	4.17512e-43	9.85906e-42
ENSG00000142168.14	SOD1	38255	35240	24273	25709	283.157	270.907	201.986	171.647	-0.602767	4.61585e-43	1.08895e-41
ENSG00000197746.13	PSAP	58768	56912	84657	88715	158.213	156.036	279.362	272.94	0.536597	5.15829e-43	1.21576e-41
ENSG00000120438.11	TCP1	59390	53211	36699	38623	194.281	180.513	151.739	145.558	-0.626067	5.39809e-43	1.27108e-41
ENSG00000196961.12	AP2A1	14483	14965	8845	9226	35.0302	36.9944	26.2284	25.7645	-0.752533	5.8795e-43	1.38313e-41
ENSG00000173575.20	CHD2	16636	15150	25808	26079	21.0984	19.274	37.2054	34.6905	0.661355	8.97123e-43	2.10845e-41
ENSG00000004487.16	KDM1A	30687	29118	20164	20902	75.3492	72.9816	57.5381	55.5132	-0.588972	9.80916e-43	2.30321e-41
ENSG00000167522.15	ANKRD11	24672	25144	40009	40635	31.0287	33.6817	64.3512	59.7334	0.647548	1.00369e-42	2.35446e-41
ENSG00000026025.15	VIM	64844	63296	42854	46348	233.71	268.327	175.04	177.793	-0.570338	1.00859e-42	2.36373e-41
ENSG00000138646.8	HERC5	2014	1817	642	738	4.1704	3.88227	1.58093	1.63498	-1.52033	1.03971e-42	2.43437e-41
ENSG00000135870.11	RC3H1	7270	6558	11858	12223	4.80382	4.47687	9.4251	8.977	0.754458	1.1177e-42	2.61452e-41
ENSG00000127311.9	HELB	3068	2757	5887	5817	2.18362	1.94371	7.22999	6.1449	0.961478	1.11953e-42	2.61633e-41
ENSG00000135766.8	EGLN1	4377	4120	2172	2197	4.55725	4.30271	2.68489	2.52409	-1.00588	1.26392e-42	2.951e-41
ENSG00000147874.10	HAUS6	17258	15345	9989	10220	19.2986	17.6183	13.4265	12.6564	-0.735473	1.44903e-42	3.38003e-41
ENSG00000168566.12	SNRNP48	6956	6599	3790	4056	12.7775	12.4786	8.41887	8.31828	-0.835915	1.67354e-42	3.90006e-41
ENSG00000175054.14	ATR	5372	4837	2659	2749	4.91958	4.61137	2.83558	2.81458	-0.962547	1.71035e-42	3.98213e-41
ENSG00000082068.8	WDR70	5917	5510	3098	2989	13.9806	12.8724	7.07806	5.80794	-0.954015	1.7376e-42	4.04179e-41
ENSG00000249484.8	LINC01470	6839	6125	3551	3568	23.0612	21.0404	14.1321	13.3928	-0.910134	1.76318e-42	4.09745e-41
ENSG00000166947.13	EPB42	655	653	1846	1944	3.51427	3.69817	9.45447	9.47968	1.48732	1.82436e-42	4.23567e-41
ENSG00000171617.13	ENC1	394	336	1467	1345	0.491797	0.444024	2.22599	1.96199	1.90204	1.84464e-42	4.27876e-41
ENSG00000150637.8	CD226	1334	1284	2973	3098	1.15495	0.983502	3.25321	3.07544	1.16653	2.06521e-42	4.78593e-41
ENSG00000175792.11	RUVBL1	12462	12094	7162	7972	51.7849	51.5565	33.776	34.917	-0.746344	2.1374e-42	4.94864e-41
ENSG00000123374.10	CDK2	9831	9525	5873	6070	33.3521	34.4408	24.6137	24.9205	-0.743544	2.34458e-42	5.42327e-41
ENSG00000093010.13	COMT	6790	7213	3644	3894	34.8101	41.9049	19.3799	24.6987	-0.94227	2.44271e-42	5.645e-41
ENSG00000074695.5	LMAN1	17491	16312	10799	10683	23.8505	22.4914	18.0975	16.1901	-0.699701	2.5395e-42	5.86324e-41
ENSG00000175130.6	MARCKSL1	11880	11928	6351	7364	49.4036	51.4657	31.5662	34.0251	-0.844903	2.62364e-42	6.05187e-41
ENSG00000243107.1	AC000120.1	124	104	691	851	0.505905	0.461616	3.6953	4.24595	2.70961	2.65991e-42	6.12985e-41
ENSG00000213585.10	VDAC1	33461	30885	21136	22524	130.71	124.796	98.6564	98.1013	-0.606195	2.94634e-42	6.78367e-41
ENSG00000127946.16	HIP1	924	1016	202	224	1.24506	1.01034	0.371924	0.331501	-2.23671	3.0361e-42	6.98387e-41
ENSG00000160961.11	ZNF333	2548	2480	4912	5068	7.2306	7.53358	19.6226	19.4843	0.942115	3.53085e-42	8.11443e-41
ENSG00000174501.14	ANKRD36C	2645	2608	1132	1066	5.916	6.73466	3.08644	3.07282	-1.30291	4.09743e-42	9.40783e-41
ENSG00000130803.14	ZNF317	6747	6599	11271	11519	13.134	12.9549	27.1042	25.7886	0.72512	4.5483e-42	1.04334e-40
ENSG00000261599.6	HERC2P8	178	140	931	864	0.376944	0.313	2.33575	2.02721	2.4538	4.66401e-42	1.0689e-40
ENSG00000243927.5	MRPS6	4226	3900	2034	2111	32.5847	33.0141	25.2531	24.5073	-1.01747	4.84249e-42	1.10878e-40
ENSG00000260708.1	AL118516.1	304	316	1152	1311	3.02446	3.19205	13.7137	14.3553	1.94097	4.85979e-42	1.11172e-40
ENSG00000141560.14	FN3KRP	4238	4016	2030	2208	17.8943	16.3221	9.85047	9.8423	-1.00902	6.17087e-42	1.41035e-40
ENSG00000133612.18	AGAP3	6198	6783	3186	3437	21.8103	24.8519	13.622	11.8437	-1.02023	7.25153e-42	1.65581e-40
ENSG00000081386.12	ZNF510	2730	2562	5062	5300	3.75742	3.65977	8.45661	8.39708	0.922742	7.59834e-42	1.73341e-40
ENSG00000171223.5	JUNB	3510	3434	6320	7143	13.9965	14.3807	29.413	31.022	0.906752	7.61036e-42	1.73456e-40
ENSG00000119285.10	HEATR1	29593	28052	19502	19906	29.4535	28.3597	26.0138	24.9877	-0.595101	8.35243e-42	1.90195e-40
ENSG00000122435.9	TRMT13	4883	4516	8245	8534	11.8644	11.3309	25.3222	23.939	0.789791	8.53095e-42	1.94083e-40
ENSG00000136068.14	FLNB	9330	9022	5554	5586	7.83116	7.54134	5.49675	5.27925	-0.76669	8.70078e-42	1.97766e-40
ENSG00000175305.17	CCNE2	4869	4119	2139	2092	11.1924	8.62933	5.40515	5.37457	-1.13114	9.16004e-42	2.08015e-40
ENSG00000164506.14	STXBP5	66137	60714	43215	43481	55.8852	52.8414	45.645	42.1413	-0.594744	1.02952e-41	2.33579e-40
ENSG00000116237.15	ICMT	18468	17187	11199	12111	30.9747	27.6976	21.1914	21.1646	-0.660162	1.04181e-41	2.36154e-40
ENSG00000167900.11	TK1	15735	15349	9634	10470	73.6077	73.9652	55.4485	55.8087	-0.676476	1.04707e-41	2.37129e-40
ENSG00000204946.9	ZNF783	3193	3035	5705	6227	5.89851	5.75267	11.5707	11.2916	0.890524	1.09244e-41	2.4718e-40
ENSG00000131051.22	RBM39	42669	39731	61338	63529	129.385	124.192	220.156	213.716	0.553337	1.22361e-41	2.76608e-40
ENSG00000171720.9	HDAC3	8624	8545	5092	5258	36.1883	36.2228	30.6475	29.508	-0.777421	1.24836e-41	2.81946e-40
ENSG00000123485.11	HJURP	8651	8359	5094	5118	20.2031	20.1149	15.8884	15.1739	-0.782596	1.25746e-41	2.83743e-40
ENSG00000166900.16	STX3	8063	7954	13659	13616	19.7749	20.9308	44.854	39.643	0.721364	1.32597e-41	2.98932e-40
ENSG00000116752.5	BCAS2	4864	4512	2368	2587	27.8163	25.9714	17.6476	17.4359	-0.967161	1.36848e-41	3.08236e-40
ENSG00000013503.9	POLR3B	4167	3932	1954	2159	7.02851	6.85938	3.91043	3.94526	-1.02502	1.43352e-41	3.22593e-40
ENSG00000152291.13	TGOLN2	25377	24621	39114	39152	29.2822	29.6442	58.0842	62.8222	0.600091	1.44027e-41	3.23821e-40
ENSG00000179943.7	FIZ1	3849	4050	7371	7782	10.5525	11.24	24.1108	24.2438	0.891466	1.44774e-41	3.25205e-40
ENSG00000100596.6	SPTLC2	14124	13238	8592	8426	12.5754	12.1714	9.31244	8.58722	-0.730745	1.45011e-41	3.25416e-40
ENSG00000147854.16	UHRF2	7576	7481	12675	12842	16.8873	16.6945	32.3707	30.2855	0.714147	1.45129e-41	3.25416e-40
ENSG00000107438.8	PDLIM1	19414	20157	11948	12854	99.9457	105.96	74.8941	76.3781	-0.722592	1.55086e-41	3.47429e-40
ENSG00000176171.11	BNIP3	3133	3153	1448	1503	8.31028	8.4441	4.51964	4.41233	-1.13848	1.63033e-41	3.64904e-40
ENSG00000114023.15	FAM162A	4263	3847	1888	2113	10.8165	10.1571	6.17051	6.34459	-1.06634	1.71939e-41	3.84491e-40
ENSG00000068394.10	GPKOW	3806	3516	1634	1868	16.9468	15.4448	8.29833	8.54758	-1.11169	2.03146e-41	4.53868e-40
ENSG00000162669.15	HFM1	825	759	156	134	1.43332	1.49347	0.349594	0.305268	-2.49372	2.04105e-41	4.55602e-40
ENSG00000140632.16	GLYR1	20669	20669	12985	14065	46.15	49.6445	37.664	38.5527	-0.659969	2.26471e-41	5.05076e-40
ENSG00000151458.11	ANKRD50	6207	5979	10121	10643	4.96263	4.95142	9.66644	9.41864	0.721766	2.99556e-41	6.67472e-40
ENSG00000085788.13	DDHD2	10281	9443	5957	5934	17.7402	18.3507	17.5893	15.7027	-0.775671	3.75629e-41	8.36229e-40
ENSG00000174799.10	CEP135	2775	2510	5141	5315	4.34849	3.93204	10.5923	10.1179	0.938368	3.77569e-41	8.39795e-40
ENSG00000148290.9	SURF1	1659	1859	507	606	11.8914	13.3108	3.94299	4.3695	-1.71126	4.3456e-41	9.65693e-40
ENSG00000138750.14	NUP54	6955	6426	3822	3899	24.9771	22.9722	17.5335	16.2824	-0.839378	4.50951e-41	1.00122e-39
ENSG00000186812.12	ZNF397	2141	2025	4284	4305	3.47507	3.38867	8.99888	8.15081	0.99766	5.82132e-41	1.29133e-39
ENSG00000107099.15	DOCK8	23144	22638	15275	15590	24.4765	24.3495	19.7905	19.4642	-0.615683	5.95647e-41	1.32013e-39
ENSG00000057468.6	MSH4	21	34	447	494	0.026969	0.064041	0.909114	0.926595	4.04562	5.98788e-41	1.32591e-39
ENSG00000235437.7	LINC01278	1859	1831	3927	3929	3.6844	3.98957	7.37106	7.03576	1.04354	6.33012e-41	1.40045e-39
ENSG00000090863.11	GLG1	14108	13668	8617	9326	17.9449	18.4189	14.8309	15.4005	-0.678034	6.67526e-41	1.47549e-39
ENSG00000204673.10	AKT1S1	6246	6467	11176	11425	14.7778	15.5979	28.3074	27.3503	0.782384	7.06395e-41	1.5592e-39
ENSG00000117569.18	PTBP2	4364	4150	7569	7715	7.46873	6.68908	18.7026	18.511	0.797672	7.0665e-41	1.5592e-39
ENSG00000239672.7	NME1	6540	6623	2991	3640	129.959	122.141	59.179	68.0906	-1.0392	8.49331e-41	1.87237e-39
ENSG00000105926.15	MPP6	2235	1920	713	823	2.50764	1.97115	0.808284	0.839333	-1.48231	8.72414e-41	1.92155e-39
ENSG00000101346.13	POFUT1	10007	9666	5903	6347	14.5736	14.6013	10.4625	10.3369	-0.730897	9.11236e-41	2.00528e-39
ENSG00000126522.16	ASL	1751	1659	529	639	13.4174	13.9706	3.85387	4.33852	-1.59433	9.73301e-41	2.13997e-39
ENSG00000204264.9	PSMB8	4950	5133	2458	2747	31.9974	32.8877	19.3406	20.0923	-1.003	1.1255e-40	2.47242e-39
ENSG00000169689.14	CENPX	3966	3934	1582	1962	35.8333	37.6405	17.164	20.0032	-1.20633	1.15609e-40	2.53738e-39
ENSG00000214135.8	AC132008.2	2361	2246	4554	4656	9.9603	9.8902	21.6144	20.8181	0.952872	1.33405e-40	2.92539e-39
ENSG00000165675.16	ENOX2	5063	4761	2648	2600	11.8648	9.54182	5.88197	6.86445	-0.950325	1.42529e-40	3.12271e-39
ENSG00000182944.17	EWSR1	61926	59455	41041	44487	183.157	183.74	148.882	152.861	-0.552615	1.44873e-40	3.17128e-39
ENSG00000050748.17	MAPK9	5504	4989	2825	2804	11.2674	10.3873	6.64302	6.31322	-0.943866	1.50113e-40	3.28309e-39
ENSG00000089094.18	KDM2B	11727	11402	7190	7603	18.4385	18.5551	12.9537	13.4283	-0.692105	1.53991e-40	3.36496e-39
ENSG00000140830.8	TXNL4B	2048	2093	4168	4475	5.81215	6.13427	13.7559	13.7322	1.01337	1.65206e-40	3.60685e-39
ENSG00000171777.15	RASGRP4	5984	6013	3347	3385	16.1259	17.1685	10.0093	10.1564	-0.880722	2.00596e-40	4.37567e-39
ENSG00000226200.6	SGMS1-AS1	831	871	183	171	0.475157	0.50481	0.144998	0.109012	-2.31241	2.23983e-40	4.88153e-39
ENSG00000069275.12	NUCKS1	99177	91245	65978	66313	111.363	105.182	87.7331	81.8877	-0.571141	2.57146e-40	5.59939e-39
ENSG00000164032.11	H2AFZ	49689	46516	30370	34103	362.541	343.755	255.458	263.328	-0.625128	2.66189e-40	5.79124e-39
ENSG00000005339.14	CREBBP	16452	17061	28217	28074	13.5765	13.9697	28.3354	27.699	0.700844	2.72067e-40	5.91395e-39
ENSG00000139687.15	RB1	8908	7923	4861	4980	13.6405	12.593	9.10513	8.80788	-0.819774	2.74999e-40	5.97248e-39
ENSG00000175040.5	CHST2	9557	10272	17190	19502	14.6203	16.2477	31.2218	33.4379	0.837886	3.51567e-40	7.62874e-39
ENSG00000228643.1	AC079779.2	32	39	475	473	0.338839	0.428681	5.15743	4.34961	3.69113	3.67848e-40	7.97505e-39
ENSG00000166104.15	AC126323.1	8197	8350	14929	14401	17.6491	18.7839	33.844	30.4948	0.779242	4.27357e-40	9.25717e-39
ENSG00000013573.16	DDX11	13023	12479	8089	7970	34.2262	36.5031	30.4926	29.5611	-0.713271	5.38139e-40	1.16467e-38
ENSG00000071127.16	WDR1	44451	43197	30207	31833	114.369	113.834	91.3286	90.0533	-0.545798	5.42996e-40	1.17416e-38
ENSG00000165802.22	NSMF	7404	7522	4305	4409	18.0108	18.4712	11.7909	11.3156	-0.823917	5.50572e-40	1.18951e-38
ENSG00000163468.14	CCT3	57642	55780	39253	41683	210.442	210.197	185.467	192.112	-0.534181	5.57077e-40	1.20252e-38
ENSG00000122966.15	CIT	11652	11259	7145	6981	12.8236	12.5448	10.319	9.43844	-0.743733	5.61424e-40	1.21086e-38
ENSG00000186469.8	GNG2	3195	2912	1399	1293	7.74001	6.84753	3.57796	3.15972	-1.22631	6.15953e-40	1.32731e-38
ENSG00000131149.18	GSE1	40143	40807	62972	63933	54.9459	56.6372	97.3916	94.5608	0.601272	6.79216e-40	1.46237e-38
ENSG00000242802.7	AP5Z1	3142	3471	6567	7036	7.22077	7.89655	19.6019	18.9672	0.991221	7.54694e-40	1.62347e-38
ENSG00000166669.13	ATF7IP2	4892	4833	8564	8641	28.2289	29.6654	78.059	71.6752	0.776242	8.8978e-40	1.91241e-38
ENSG00000110921.13	MVK	1798	1800	679	666	6.66873	6.96312	2.57776	2.73343	-1.46634	9.39869e-40	2.01833e-38
ENSG00000050426.15	LETMD1	6856	6805	3925	3821	33.2849	33.6497	22.6483	20.9521	-0.864961	9.44904e-40	2.02739e-38
ENSG00000023041.11	ZDHHC6	6348	5672	3265	3450	23.514	21.8523	14.0654	13.992	-0.88604	9.75927e-40	2.09215e-38
ENSG00000188404.8	SELL	890	890	2204	2339	2.6508	2.74267	7.99625	7.98078	1.30409	9.79211e-40	2.09738e-38
ENSG00000138246.16	DNAJC13	6251	5922	3483	3555	6.14807	5.98158	4.11257	3.92599	-0.836876	1.00837e-39	2.15798e-38
ENSG00000119977.20	TCTN3	3184	2922	1417	1493	9.42841	9.14589	5.11929	5.00109	-1.11563	1.14969e-39	2.45831e-38
ENSG00000166598.14	HSP90B1	108604	96623	68902	69925	298	270.07	219.743	207.478	-0.609214	1.24748e-39	2.66511e-38
ENSG00000152234.15	ATP5F1A	52884	51439	36538	37628	183.099	168.278	154.289	153.52	-0.539152	1.29403e-39	2.76219e-38
ENSG00000025796.13	SEC63	19218	18040	12342	12487	23.6759	23.0294	18.8803	18.2719	-0.631644	1.48176e-39	3.1602e-38
ENSG00000142208.16	AKT1	17122	17241	11045	11447	44.6637	47.0718	29.8764	27.7962	-0.658994	1.48391e-39	3.16208e-38
ENSG00000269893.6	SNHG8	5444	5276	9340	11101	77.1981	73.7794	149.507	175.789	0.882054	1.60739e-39	3.42226e-38
ENSG00000049656.13	CLPTM1L	17134	16711	10812	11659	54.1985	57.589	43.4409	42.2451	-0.638548	1.65578e-39	3.52228e-38
ENSG00000066135.12	KDM4A	5019	4593	8211	8776	17.5567	17.4697	37.1416	35.023	0.774897	1.98663e-39	4.22249e-38
ENSG00000178295.14	GEN1	8136	7771	12754	13258	9.14621	9.27018	18.0961	17.5852	0.662718	2.0676e-39	4.39083e-38
ENSG00000196967.10	ZNF585A	1062	879	2611	2541	2.19051	1.50896	4.27295	4.40738	1.36438	2.10397e-39	4.46425e-38
ENSG00000119689.14	DLST	9435	9056	5661	5942	26.5608	25.6395	19.6682	18.6387	-0.719341	2.35866e-39	5.00039e-38
ENSG00000130818.11	ZNF426	5002	4403	8454	8697	5.32384	4.84504	10.9453	10.7104	0.82131	2.37821e-39	5.03755e-38
ENSG00000143641.9	GALNT2	28039	28462	18054	19529	49.1468	50.9557	36.9272	37.7072	-0.636551	2.42973e-39	5.14231e-38
ENSG00000124532.14	MRS2	7189	6726	4079	4193	16.9474	15.78	12.4842	11.4334	-0.796676	2.49361e-39	5.27302e-38
ENSG00000260644.6	HERC2P5	160	226	1112	1025	0.397168	0.53884	3.36911	2.9918	2.41952	2.73478e-39	5.7781e-38
ENSG00000185624.14	P4HB	65991	64801	44686	48060	237.475	241.744	181.316	180.526	-0.543686	2.95883e-39	6.24617e-38
ENSG00000172315.5	TP53RK	7472	6710	3962	4252	15.8607	14.6017	9.97351	9.78227	-0.834261	3.02815e-39	6.38708e-38
ENSG00000132254.12	ARFIP2	2681	2826	5310	5752	11.2624	12.2926	25.4355	24.943	0.957492	3.1643e-39	6.66862e-38
ENSG00000103490.13	PYCARD	2300	2539	927	1007	18.44	21.6495	9.14209	9.69397	-1.37263	3.33982e-39	7.03255e-38
ENSG00000166889.13	PATL1	6581	5787	11626	11178	11.9066	10.8083	25.2756	22.6576	0.838314	3.41442e-39	7.18357e-38
ENSG00000134285.10	FKBP11	1879	1899	3940	3987	4.09221	4.39104	8.85546	8.63278	1.02201	3.42159e-39	7.19257e-38
ENSG00000233236.1	LINC02573	4745	4089	8055	9191	31.4877	28.3431	64.7412	70.0727	0.918353	3.47679e-39	7.30244e-38
ENSG00000229320.3	KRT8P12	514	422	1478	1618	2.59359	2.25613	9.00046	9.6539	1.68005	3.6848e-39	7.73279e-38
ENSG00000226950.6	DANCR	15022	14960	23105	24120	121.657	124.562	226.663	218.002	0.607972	4.12902e-39	8.65772e-38
ENSG00000166479.9	TMX3	9577	8746	5471	5792	19.8397	18.862	12.6235	11.5653	-0.748471	4.34109e-39	9.09473e-38
ENSG00000076513.16	ANKRD13A	8165	8034	4841	5072	17.6973	17.1649	11.815	13.3429	-0.755864	4.55902e-39	9.54327e-38
ENSG00000134809.8	TIMM10	4316	4251	2255	2325	47.8877	49.5544	28.2069	27.8268	-0.950581	4.6296e-39	9.68287e-38
ENSG00000258017.1	AC011603.2	11792	10013	5870	6485	47.1986	43.0863	27.41	28.4636	-0.865503	4.94467e-39	1.03332e-37
ENSG00000174943.10	KCTD13	1657	1694	3685	3640	6.01581	5.94105	13.5475	13.0495	1.08131	5.32777e-39	1.11244e-37
ENSG00000139629.15	GALNT6	3100	3043	1466	1409	5.50297	5.89548	3.44601	2.85277	-1.14153	5.40967e-39	1.12859e-37
ENSG00000109062.11	SLC9A3R1	9294	9556	5605	5742	37.9987	40.1825	29.905	27.6751	-0.779936	5.86161e-39	1.22186e-37
ENSG00000106605.10	BLVRA	8803	8623	5242	5561	60.5829	61.1815	42.8717	41.457	-0.737278	6.04285e-39	1.25858e-37
ENSG00000010244.18	ZNF207	40117	37051	26505	27153	88.1571	77.6011	87.6846	85.3537	-0.570252	6.74508e-39	1.40366e-37
ENSG00000132424.15	PNISR	34222	31712	49560	50591	68.9392	66.2899	126.304	120.224	0.557049	7.4743e-39	1.55412e-37
ENSG00000213160.9	KLHL23	6771	6359	3823	3950	13.4001	13.6944	9.18001	8.09663	-0.802797	8.02208e-39	1.66662e-37
ENSG00000173473.10	SMARCC1	47835	44915	32197	32144	56.1877	54.319	45.2939	42.258	-0.573492	9.19865e-39	1.90947e-37
ENSG00000109133.12	TMEM33	16118	14534	9732	10015	21.8132	19.999	18.1099	21.9822	-0.680123	1.02875e-38	2.13372e-37
ENSG00000165494.11	PCF11	13390	12729	20381	20720	20.7525	20.9811	42.6377	40.0284	0.607698	1.21949e-38	2.52722e-37
ENSG00000266074.8	BAHCC1	3004	3103	5794	5948	2.48864	2.73158	5.98725	5.24	0.89546	1.27919e-38	2.64874e-37
ENSG00000122223.12	CD244	870	825	2146	2181	2.61114	2.65308	7.93478	7.60813	1.3057	1.51352e-38	3.13134e-37
ENSG00000125779.22	PANK2	6777	6270	3517	3942	20.7109	21.5392	11.0026	10.6587	-0.854083	1.61555e-38	3.33965e-37
ENSG00000038427.15	VCAN	2147	1973	4315	4217	1.92173	1.87781	3.64754	3.37683	1.00488	1.70777e-38	3.52737e-37
ENSG00000170854.17	RIOX2	3965	3657	1846	2045	7.34017	7.31962	4.45284	5.10873	-1.01721	1.73275e-38	3.57599e-37
ENSG00000163807.5	KIAA1143	9497	8931	15042	15075	13.381	12.8983	25.2218	23.3836	0.662679	1.8703e-38	3.85666e-37
ENSG00000153922.10	CHD1	14066	13288	22117	21839	15.1023	15.5141	29.9496	28.2882	0.638492	2.00569e-38	4.13241e-37
ENSG00000179361.17	ARID3B	8840	8462	13947	14164	15.3608	15.0977	28.5456	26.9763	0.653729	2.31315e-38	4.76196e-37
ENSG00000187210.13	GCNT1	6158	5461	3160	3321	7.97527	7.23937	4.87587	4.85022	-0.888072	2.39679e-38	4.93006e-37
ENSG00000170396.7	ZNF804A	3637	3300	1716	1741	5.65747	5.28354	3.24694	3.0202	-1.05053	2.47201e-38	5.08057e-37
ENSG00000128626.11	MRPS12	6854	7347	3539	4037	48.3061	52.2518	27.6633	29.7349	-0.956395	2.55422e-38	5.24522e-37
ENSG00000101247.17	NDUFAF5	2195	1863	4343	4371	9.43651	8.13522	19.6625	19.5232	1.05786	2.72972e-38	5.60099e-37
ENSG00000125247.15	TMTC4	5804	5571	3224	3379	14.7231	13.8164	10.4716	9.45167	-0.831666	2.99917e-38	6.14879e-37
ENSG00000136854.20	STXBP1	2482	2448	1097	1117	5.36986	5.16503	3.79711	3.91318	-1.20193	3.14371e-38	6.43982e-37
ENSG00000158417.10	EIF5B	36442	33069	23012	22335	48.964	45.5584	38.1862	34.9395	-0.66114	3.16275e-38	6.4735e-37
ENSG00000169871.12	TRIM56	10335	9808	15931	16261	7.11195	7.46311	14.0483	13.1521	0.630005	3.38045e-38	6.9134e-37
ENSG00000131269.16	ABCB7	5002	4640	2643	2663	11.4495	12.2266	6.66545	6.88626	-0.907657	3.71682e-38	7.59506e-37
ENSG00000173933.20	RBM4	2750	2326	5154	5287	53.7548	52.4324	40.0338	40.7968	0.995572	3.92268e-38	8.00914e-37
ENSG00000128059.8	PPAT	12613	11048	7103	7335	24.9103	22.6699	17.054	16.1108	-0.758034	4.34112e-38	8.85623e-37
ENSG00000140650.11	PMM2	2275	2112	894	978	11.4122	10.3769	6.17339	5.7397	-1.27572	4.64056e-38	9.45936e-37
ENSG00000104093.13	DMXL2	2680	2737	1221	1143	2.82927	3.12196	1.59984	1.32861	-1.24263	4.93338e-38	1.0048e-36
ENSG00000151553.14	FAM160B1	1421	1343	2996	3095	1.76059	1.73164	4.25013	4.06495	1.09334	4.98382e-38	1.01425e-36
ENSG00000188677.14	PARVB	9826	9794	6051	6291	21.3719	21.7738	15.4601	13.6527	-0.716183	5.03762e-38	1.02436e-36
ENSG00000177479.19	ARIH2	15279	14119	22404	23470	32.3248	31.3409	53.6884	52.4415	0.595534	5.23341e-38	1.0633e-36
ENSG00000125089.16	SH3TC1	166	141	753	860	0.410129	0.284487	1.81359	1.59407	2.34643	5.39347e-38	1.09493e-36
ENSG00000104824.17	HNRNPL	33994	33438	49185	51773	204.493	214.91	367.055	348.103	0.534807	5.6913e-38	1.15445e-36
ENSG00000106290.14	TAF6	6611	7201	3694	3714	22.8007	25.0828	14.5263	13.8822	-0.947042	5.80949e-38	1.17746e-36
ENSG00000047849.21	MAP4	21673	21242	14135	13665	26.3517	27.1676	22.8328	20.3077	-0.672457	5.93611e-38	1.20215e-36
ENSG00000162594.15	IL23R	3315	3079	1529	1638	11.2922	10.8509	5.39733	5.30115	-1.06042	6.26021e-38	1.26675e-36
ENSG00000178982.9	EIF3K	21895	21533	14486	15300	196.542	203.53	151.451	147.113	-0.591475	6.39934e-38	1.29385e-36
ENSG00000143549.19	TPM3	93529	89607	65753	67035	255.545	254.139	243.82	220.165	-0.510315	7.12428e-38	1.43925e-36
ENSG00000144199.11	FAHD2B	1890	1723	685	727	10.7704	9.84207	4.76418	5.03059	-1.40187	7.55768e-38	1.52557e-36
ENSG00000130313.6	PGLS	2869	2786	1262	1404	20.5616	21.0679	9.63378	9.77696	-1.1328	9.74377e-38	1.96526e-36
ENSG00000162413.16	KLHL21	6610	7631	13662	14586	9.64305	11.6476	23.0553	23.6777	0.938032	1.35123e-37	2.72314e-36
ENSG00000121104.7	FAM117A	14462	13927	21859	22260	44.0407	43.6143	79.0651	74.6967	0.589476	1.54865e-37	3.11848e-36
ENSG00000070756.15	PABPC1	181240	176415	128388	128622	502.841	498.3	401.026	363.725	-0.523229	1.6831e-37	3.38647e-36
ENSG00000136925.14	TSTD2	4496	4076	7806	7725	7.69077	7.84001	17.3961	15.2966	0.812135	1.74147e-37	3.50108e-36
ENSG00000153214.10	TMEM87B	3760	3562	1889	1927	5.10314	5.05777	2.93867	2.89152	-0.986613	1.81129e-37	3.63851e-36
ENSG00000181924.6	COA4	10339	9699	5531	6403	79.6178	78.0446	50.822	53.739	-0.795802	1.84106e-37	3.69533e-36
ENSG00000247400.3	DNAJC3-DT	793	689	1936	2045	1.97373	1.72486	5.84491	5.71422	1.37971	2.09903e-37	4.20973e-36
ENSG00000143106.12	PSMA5	13878	13073	8392	9192	36.1502	34.4778	26.474	28.2518	-0.663453	2.14258e-37	4.29361e-36
ENSG00000090975.12	PITPNM2	12756	13492	22299	22352	14.7236	16.6676	29.5607	28.0484	0.718733	2.18875e-37	4.38261e-36
ENSG00000155229.20	MMS19	12493	12955	7855	7947	31.7558	34.1574	25.0651	23.8966	-0.735073	2.23949e-37	4.48061e-36
ENSG00000273802.2	HIST1H2BG	54	75	536	611	0.232084	0.372378	2.858	3.00214	3.10091	2.33657e-37	4.67107e-36
ENSG00000160007.18	ARHGAP35	13193	13144	8476	8522	10.8045	11.3244	8.82175	7.84137	-0.678655	2.51385e-37	5.02144e-36
ENSG00000168724.16	DNAJC21	11754	10272	6575	6426	20.7615	19.1897	16.753	13.2306	-0.805104	2.65783e-37	5.30479e-36
ENSG00000161551.14	ZNF577	3133	2940	5570	5684	9.59877	8.60761	17.3151	16.2854	0.843672	2.99321e-37	5.96939e-36
ENSG00000104763.18	ASAH1	36512	33238	23546	24775	102.957	94.0473	88.7245	93.3544	-0.575786	3.00015e-37	5.97844e-36
ENSG00000140688.16	C16orf58	6940	6986	4098	4150	19.9944	19.8133	15.683	14.4961	-0.802861	3.26312e-37	6.49727e-36
ENSG00000184445.11	KNTC1	23533	22582	15699	15636	36.3645	37.8057	39.2733	35.4985	-0.603664	3.29938e-37	6.56422e-36
ENSG00000234741.7	GAS5	41747	39848	58616	64141	358.16	369.268	635.114	649.543	0.541644	3.59883e-37	7.15426e-36
ENSG00000137055.14	PLAA	4925	4149	8291	8892	9.26226	7.59944	19.8889	21.0298	0.875692	3.74916e-37	7.44715e-36
ENSG00000151276.23	MAGI1	11420	10468	6848	6721	12.9502	12.645	9.67242	8.94258	-0.735148	3.92828e-37	7.79674e-36
ENSG00000065613.13	SLK	13088	11808	7778	8170	12.7262	11.5352	9.08982	8.68315	-0.68864	4.29397e-37	8.51574e-36
ENSG00000099901.16	RANBP1	34354	33569	20729	23813	284.191	279.214	198.26	212.006	-0.657466	4.34463e-37	8.60935e-36
ENSG00000115806.12	GORASP2	14176	13229	8953	9179	34.703	33.1899	29.3562	26.8581	-0.642145	4.43603e-37	8.78348e-36
ENSG00000214367.7	HAUS3	3961	3707	6610	7380	8.69207	7.18678	16.4526	15.9758	0.819869	4.61229e-37	9.12521e-36
ENSG00000121774.17	KHDRBS1	31976	29796	19872	22082	89.2912	83.4585	66.6278	71.3536	-0.605606	4.65376e-37	9.19996e-36
ENSG00000186480.12	INSIG1	6875	6698	4049	4072	17.5766	17.8152	12.6766	11.5599	-0.78763	4.71977e-37	9.32304e-36
ENSG00000131116.11	ZNF428	2980	2920	5316	5992	15.537	15.5138	32.7901	34.5728	0.890179	4.93464e-37	9.73975e-36
ENSG00000005022.5	SLC25A5	49698	47265	33861	36037	295.69	288.088	237.253	235.019	-0.519282	5.07607e-37	1.0011e-35
ENSG00000159063.12	ALG8	12449	11627	7704	8086	57.4089	56.8888	47.0462	44.325	-0.655195	5.08379e-37	1.00182e-35
ENSG00000132780.16	NASP	55105	49126	35159	35885	175.855	164.346	121.262	115.918	-0.598421	5.22285e-37	1.02841e-35
ENSG00000186591.12	UBE2H	2144	1984	3973	4331	3.1585	2.89439	7.24609	7.58342	0.961269	5.30382e-37	1.04353e-35
ENSG00000136807.13	CDK9	7343	7626	4147	4540	23.5257	25.7529	18.3074	18.494	-0.833852	5.6845e-37	1.11755e-35
ENSG00000197969.12	VPS13A	7509	7219	4275	4675	5.31687	5.91173	3.2374	3.39073	-0.766231	6.06236e-37	1.19089e-35
ENSG00000103335.22	PIEZO1	52685	57442	33593	35752	75.5798	83.0846	56.8286	57.1489	-0.716553	6.20732e-37	1.21804e-35
ENSG00000198231.12	DDX42	25303	24043	16700	17795	59.1025	55.3027	51.0986	47.1163	-0.563645	6.21036e-37	1.21804e-35
ENSG00000185278.15	ZBTB37	7673	7063	13332	12621	2.86351	2.75768	6.08721	5.32561	0.771778	6.27341e-37	1.22944e-35
ENSG00000100814.17	CCNB1IP1	6353	5804	10322	10389	32.4741	30.0989	63.4858	52.5044	0.722945	6.28339e-37	1.23043e-35
ENSG00000181929.12	PRKAG1	6168	5390	3173	3185	29.1153	26.4353	20.1459	19.0929	-0.907236	6.45516e-37	1.26307e-35
ENSG00000204681.10	GABBR1	10612	10647	2688	2239	21.8257	22.903	7.514	7.17593	-2.15333	6.62416e-37	1.29512e-35
ENSG00000134323.11	MYCN	840	832	2041	2185	2.24761	2.28995	6.48909	6.52502	1.29003	6.76808e-37	1.32222e-35
ENSG00000108474.16	PIGL	1560	1515	522	591	9.51891	10.0493	4.20269	4.34579	-1.51425	6.8131e-37	1.32997e-35
ENSG00000167325.14	RRM1	18298	16641	11408	11316	44.5807	41.3517	33.267	30.5742	-0.665951	8.28423e-37	1.61588e-35
ENSG00000069424.14	KCNAB2	9011	9340	5363	5741	20.3944	22.3759	15.4272	15.2771	-0.773235	9.66271e-37	1.88328e-35
ENSG00000161558.10	TMEM143	2516	2543	1080	923	8.89037	9.19352	4.38688	3.72616	-1.38165	1.11275e-36	2.16708e-35
ENSG00000184178.15	SCFD2	2980	2806	1401	1377	6.71027	6.46432	3.94936	3.506	-1.10438	1.17075e-36	2.27824e-35
ENSG00000235609.7	AF127577.4	209	119	3838	3915	0.379853	0.24887	8.90489	8.5444	4.52377	1.17241e-36	2.27969e-35
ENSG00000181894.14	ZNF329	1739	1574	3467	3525	3.31291	3.28916	8.48944	8.02941	1.0318	1.28942e-36	2.50525e-35
ENSG00000065911.11	MTHFD2	36603	33775	24259	24259	67.2453	70.9055	56.2847	46.4071	-0.582251	1.33476e-36	2.59132e-35
ENSG00000146729.9	NIPSNAP2	6822	6338	3889	3838	23.5134	22.2537	15.4529	12.7366	-0.81383	1.39246e-36	2.70124e-35
ENSG00000183718.5	TRIM52	2549	2243	4615	4870	3.29154	4.30122	10.0781	9.8051	0.939097	1.40112e-36	2.71592e-35
ENSG00000103047.7	TANGO6	1649	1690	629	583	2.59661	2.68783	1.2212	1.14813	-1.50839	1.57386e-36	3.04839e-35
ENSG00000162639.15	HENMT1	6397	6246	3682	3897	25.7629	25.6409	19.0231	18.7988	-0.78564	1.64839e-36	3.19026e-35
ENSG00000205629.11	LCMT1	2384	2229	961	1077	13.458	13.148	8.5415	7.39104	-1.22604	1.87377e-36	3.62364e-35
ENSG00000144354.13	CDCA7	20776	19265	13512	13795	57.1262	54.1591	44.676	43.4079	-0.598277	2.00156e-36	3.86777e-35
ENSG00000114268.11	PFKFB4	2392	2436	947	1117	5.83674	5.74725	2.63273	2.95683	-1.27541	2.08698e-36	4.0297e-35
ENSG00000168291.12	PDHB	8105	7894	4503	5094	36.6619	36.1383	22.2657	23.2013	-0.785656	2.12137e-36	4.09293e-35
ENSG00000114999.7	TTL	7516	6859	4281	4387	5.31314	5.28232	6.55455	6.20433	-0.77572	2.15531e-36	4.15519e-35
ENSG00000152240.12	HAUS1	4980	4744	2296	2747	37.1615	35.0475	19.9892	21.9804	-0.996046	2.19971e-36	4.23751e-35
ENSG00000215190.9	LINC00680	1008	904	2243	2415	4.50042	3.97321	10.5597	10.8852	1.23809	2.2789e-36	4.38667e-35
ENSG00000182841.12	RRP7BP	2532	2622	1114	1222	8.66007	9.46117	4.65494	4.595	-1.19034	2.40734e-36	4.63032e-35
ENSG00000100030.14	MAPK1	15550	15408	9974	10708	12.3662	12.2205	9.77006	10.9222	-0.629776	2.50598e-36	4.81633e-35
ENSG00000108384.14	RAD51C	4633	4774	2419	2657	19.5264	19.93	15.4164	16.2723	-0.938733	2.5602e-36	4.91672e-35
ENSG00000175820.3	CCDC168	108	112	752	640	0.035189	0.038646	0.298516	0.236075	2.61696	2.83982e-36	5.44951e-35
ENSG00000088766.11	CRLS1	10118	9950	6348	6568	20.5361	20.976	16.3448	15.0898	-0.6829	2.86499e-36	5.49359e-35
ENSG00000105968.18	H2AFV	16987	16030	25286	25540	68.4417	65.7211	76.841	73.4659	0.5762	2.89482e-36	5.54652e-35
ENSG00000169136.10	ATF5	5655	5789	3224	3319	22.1314	23.229	15.4842	14.9465	-0.854246	3.11816e-36	5.96984e-35
ENSG00000254838.5	GVINP1	184	142	896	804	0.169894	0.134101	0.903135	0.773905	2.34029	3.28498e-36	6.28438e-35
ENSG00000164347.17	GFM2	5584	4717	2566	2801	14.1227	12.0892	8.18871	8.15717	-0.986288	3.72389e-36	7.11859e-35
ENSG00000145220.13	LYAR	11041	10307	6818	6806	53.5881	50.9726	39.5918	36.5692	-0.693809	3.75852e-36	7.17926e-35
ENSG00000132604.10	TERF2	5833	5520	3287	3209	15.9619	15.955	10.7585	9.72112	-0.851226	4.29311e-36	8.19411e-35
ENSG00000114770.16	ABCC5	10954	10636	17698	17342	16.8018	16.6064	31.7365	28.9828	0.652532	4.39146e-36	8.37542e-35
ENSG00000185658.13	BRWD1	16050	15146	25330	24618	20.0479	20.1633	34.0192	32.095	0.633527	4.4057e-36	8.39614e-35
ENSG00000101935.9	AMMECR1	23294	20863	14107	13328	31.5273	28.6474	21.9969	19.262	-0.73092	4.58217e-36	8.72576e-35
ENSG00000167112.9	TRUB2	5264	5185	2957	3078	7.34791	7.23276	5.34749	4.91523	-0.839209	4.6002e-36	8.75339e-35
ENSG00000163808.16	KIF15	9744	8903	5772	5696	15.0579	14.0999	10.2071	9.60265	-0.7467	4.65902e-36	8.85854e-35
ENSG00000177383.4	MAGEF1	1360	1260	2772	3088	5.63565	5.44487	13.8421	14.324	1.11389	4.99353e-36	9.48732e-35
ENSG00000168575.9	SLC20A2	5713	5711	3148	3446	16.8693	17.8743	15.186	15.2079	-0.841046	5.11363e-36	9.7081e-35
ENSG00000273356.1	LINC02019	59	78	540	581	0.30595	0.418762	2.68624	2.66405	2.9823	5.68561e-36	1.07858e-34
ENSG00000110080.18	ST3GAL4	4874	4909	2693	2581	20.7825	21.6579	12.9439	12.5616	-0.937807	5.80812e-36	1.10098e-34
ENSG00000164815.10	ORC5	3890	3552	1921	2000	14.5007	14.1477	8.7857	8.34202	-0.970653	6.07542e-36	1.15077e-34
ENSG00000113282.13	CLINT1	16112	14803	10041	10646	34.941	32.8215	25.7631	24.7948	-0.626096	6.08865e-36	1.1524e-34
ENSG00000147162.13	OGT	30692	29038	20762	20720	38.469	37.4864	31.1113	29.3215	-0.571978	6.16513e-36	1.1651e-34
ENSG00000081237.19	PTPRC	49509	44748	32441	33109	77.2555	72.8254	58.8723	52.9766	-0.569643	6.16405e-36	1.1651e-34
ENSG00000198753.11	PLXNB3	521	517	1622	1519	1.00248	1.1113	3.29774	2.95248	1.55171	6.30972e-36	1.19152e-34
ENSG00000164543.6	STK17A	3484	3433	6245	6281	7.97932	7.75678	17.7207	16.5977	0.809979	6.69402e-36	1.26314e-34
ENSG00000183077.15	AFMID	4618	4140	2291	2452	28.9177	24.4798	24.2591	21.7139	-0.931098	7.30197e-36	1.37681e-34
ENSG00000097021.19	ACOT7	9668	10181	5931	5989	49.7279	53.22	35.4969	33.2069	-0.783512	7.32057e-36	1.37927e-34
ENSG00000136986.9	DERL1	9883	9177	5934	6270	21.2294	19.8335	14.7477	14.4722	-0.689819	7.33681e-36	1.38129e-34
ENSG00000184208.10	C22orf46	2895	2653	5027	5385	4.99754	4.81593	10.3299	10.1045	0.861513	7.51646e-36	1.41404e-34
ENSG00000158615.8	PPP1R15B	17047	15797	25732	25644	22.9289	21.8578	41.2245	38.1661	0.599797	7.53795e-36	1.41701e-34
ENSG00000100439.10	ABHD4	626	654	1739	1793	1.5133	1.493	4.51149	4.28442	1.41657	8.6609e-36	1.62688e-34
ENSG00000174953.13	DHX36	6165	5391	3171	3009	7.715	7.23891	6.11974	6.76596	-0.947123	8.95841e-36	1.68149e-34
ENSG00000108829.9	LRRC59	27284	26453	18694	18932	70.4088	71.8985	57.7129	55.2997	-0.560803	1.00889e-35	1.89226e-34
ENSG00000149547.14	EI24	28344	27646	19499	20076	95.6479	95.8226	94.3295	73.3723	-0.547545	1.15351e-35	2.16188e-34
ENSG00000103187.7	COTL1	34286	33745	23522	24886	134.679	137.523	111.098	108.959	-0.538478	1.2289e-35	2.30144e-34
ENSG00000186918.13	ZNF395	3311	2960	1539	1501	8.80434	9.32122	5.40503	5.36963	-1.08961	1.32649e-35	2.48233e-34
ENSG00000214753.3	HNRNPUL2	5494	4945	2834	3062	28.3711	27.5651	17.9585	18.3601	-0.870663	1.35521e-35	2.53417e-34
ENSG00000161513.11	FDXR	2912	3011	1404	1307	11.6796	12.5907	5.65982	5.2623	-1.17395	1.36153e-35	2.54407e-34
ENSG00000169967.16	MAP3K2	5283	5019	8620	8773	3.9139	3.83923	8.3416	7.90599	0.70918	1.6997e-35	3.17357e-34
ENSG00000124784.8	RIOK1	6768	6346	3925	3880	20.4637	19.5374	13.7535	12.9133	-0.794448	1.71325e-35	3.19648e-34
ENSG00000272106.1	AL691432.2	476	459	1346	1545	1.59628	1.61631	5.47051	5.94441	1.58014	1.71848e-35	3.20384e-34
ENSG00000113369.8	ARRDC3	1138	982	2442	2615	1.93815	1.70925	5.04789	5.08816	1.20827	1.83436e-35	3.41732e-34
ENSG00000149262.16	INTS4	5680	5489	3210	3060	16.0985	15.4301	9.25103	8.74622	-0.878696	1.9486e-35	3.62743e-34
ENSG00000185043.11	CIB1	4834	4867	2404	2787	27.8206	28.7696	16.4544	17.9271	-0.951256	1.9775e-35	3.67848e-34
ENSG00000171723.15	GPHN	3311	3042	1597	1593	5.991	5.59582	3.32808	3.03804	-1.03958	2.13062e-35	3.96035e-34
ENSG00000137200.12	CMTR1	6969	7187	4062	4339	14.6124	15.2034	10.5013	11.0986	-0.801111	2.22867e-35	4.1395e-34
ENSG00000183684.7	ALYREF	18147	18698	11732	12520	134.54	141.776	101.779	101.205	-0.651722	2.32884e-35	4.32233e-34
ENSG00000177731.15	FLII	13977	14458	8915	9396	27.9332	29.4909	23.687	24.6835	-0.683171	2.39962e-35	4.45038e-34
ENSG00000138413.13	IDH1	9841	8589	5498	5507	30.6298	27.0715	20.9506	19.0989	-0.78879	2.46284e-35	4.56424e-34
ENSG00000172273.12	HINFP	3445	3442	5990	6463	10.8232	11.322	29.2221	29.549	0.806565	2.53612e-35	4.69654e-34
ENSG00000213015.8	ZNF580	2142	2566	5245	5505	10.9547	13.5933	31.0042	32.1407	1.14098	2.69481e-35	4.9867e-34
ENSG00000148459.15	PDSS1	3565	3467	1836	1794	16.5907	15.7642	9.22053	8.49415	-1.00019	2.70206e-35	4.9964e-34
ENSG00000136715.18	SAP130	5444	5090	2925	3176	10.007	9.51286	6.3749	6.50376	-0.835046	2.8669e-35	5.29726e-34
ENSG00000033178.12	UBA6	12736	12005	8014	7795	10.055	9.82611	8.36189	7.44214	-0.691754	2.87402e-35	5.30649e-34
ENSG00000184047.17	DIABLO	236	300	1097	1136	23.6347	25.3217	20.4279	20.9753	2.00861	2.92651e-35	5.3994e-34
ENSG00000079974.17	RABL2B	1951	1955	796	700	6.85928	6.74914	3.18063	2.4791	-1.42988	2.98802e-35	5.50881e-34
ENSG00000054277.13	OPN3	1292	1276	438	422	4.26415	4.87724	2.03878	1.83277	-1.6246	3.4018e-35	6.26702e-34
ENSG00000117411.16	B4GALT2	3779	4067	1968	1958	13.8445	15.3021	8.82466	7.90041	-1.04684	3.67286e-35	6.76137e-34
ENSG00000073111.13	MCM2	34519	35870	23363	24121	77.0773	80.9181	60.3331	57.7634	-0.6159	3.82996e-35	7.04538e-34
ENSG00000156273.15	BACH1	12478	11608	19319	19091	16.4967	15.8767	31.1799	29.0556	0.627683	3.83842e-35	7.05573e-34
ENSG00000133789.14	SWAP70	7908	7075	12135	12691	12.2835	11.3448	22.5533	21.7856	0.682582	3.84279e-35	7.05854e-34
ENSG00000067365.14	METTL22	2280	2633	5293	5375	8.33153	9.94729	27.0455	27.8841	1.0695	3.87584e-35	7.11399e-34
ENSG00000170471.14	RALGAPB	6232	5958	3632	3634	5.9063	6.00294	4.62775	4.7158	-0.79274	3.88061e-35	7.1175e-34
ENSG00000150961.14	SEC24D	4562	3961	2216	2262	8.64059	7.65387	4.93766	4.74412	-0.973666	3.98692e-35	7.30709e-34
ENSG00000178700.7	DHFR2	535	496	70	77	0.939725	0.913113	0.132549	0.125919	-2.8571	4.05408e-35	7.42473e-34
ENSG00000137054.15	POLR1E	4910	4639	2704	2734	18.4836	18.1001	12.029	11.0253	-0.858538	4.09711e-35	7.49802e-34
ENSG00000204228.3	HSD17B8	483	450	58	54	3.81672	3.61408	0.551507	0.466544	-3.1039	4.20095e-35	7.68239e-34
ENSG00000273749.4	CYFIP1	11560	11406	7302	7013	15.8696	17.4486	14.7057	12.2024	-0.728064	4.22569e-35	7.72196e-34
ENSG00000130204.12	TOMM40	18502	18646	11872	12950	76.4081	71.7171	55.595	58.0279	-0.630019	4.45929e-35	8.14286e-34
ENSG00000269220.1	LINC00528	594	726	1918	2063	1.83844	2.33994	7.26184	7.26453	1.5421	4.55472e-35	8.31103e-34
ENSG00000114126.17	TFDP2	15700	14748	22626	23623	18.5572	18.5071	27.6323	24.8701	0.556459	4.56346e-35	8.32088e-34
ENSG00000214046.8	SMIM7	3479	3296	5897	6165	19.462	19.0482	34.6213	34.3229	0.7854	4.61766e-35	8.41354e-34
ENSG00000132128.16	LRRC41	8526	8906	5158	5406	18.9464	20.738	11.9672	11.7982	-0.770838	4.77575e-35	8.69522e-34
ENSG00000161021.12	MAML1	8585	8585	13424	14198	10.7196	11.1982	19.864	19.2627	0.638198	4.92094e-35	8.95302e-34
ENSG00000167815.11	PRDX2	9143	8505	5392	5811	69.4061	67.081	48.686	48.5894	-0.70256	5.49326e-35	9.98698e-34
ENSG00000108561.8	C1QBP	19399	18232	12205	13392	124.903	120.477	94.5683	95.424	-0.603328	6.05747e-35	1.10047e-33
ENSG00000179958.8	DCTPP1	8630	8983	4724	5457	51.9544	55.6496	34.0546	35.8504	-0.840441	6.6875e-35	1.21404e-33
ENSG00000182670.13	TTC3	39996	38296	27595	27311	41.2667	39.8664	28.9355	27.1184	-0.557952	6.69458e-35	1.21444e-33
ENSG00000142731.10	PLK4	8301	7451	4758	4754	17.9877	17.1303	12.8839	12.051	-0.773015	6.90435e-35	1.25158e-33
ENSG00000244509.3	APOBEC3C	16242	16054	10743	11274	42.8322	43.4868	34.3152	33.4341	-0.600194	6.94535e-35	1.2581e-33
ENSG00000119718.10	EIF2B2	3483	3256	1744	1708	7.55009	6.66069	4.90846	4.27327	-1.01079	7.10587e-35	1.28624e-33
ENSG00000119333.11	WDR34	4867	5062	2561	2852	22.1512	24.3418	14.3718	14.8549	-0.924258	7.18086e-35	1.29887e-33
ENSG00000171792.10	RHNO1	5454	4954	2948	2882	22.9605	20.9748	14.7857	13.8261	-0.881321	7.20007e-35	1.3014e-33
ENSG00000071189.21	SNX13	2308	2013	4381	4360	2.60109	2.33094	5.50366	5.03661	0.971521	7.49948e-35	1.35453e-33
ENSG00000155252.13	PI4K2A	1617	1612	3226	3529	4.18445	4.12329	9.73052	9.65889	1.01675	7.59631e-35	1.37103e-33
ENSG00000187555.14	USP7	23742	21701	15382	15335	34.7632	33.1115	46.3632	42.5944	-0.610491	7.75167e-35	1.39805e-33
ENSG00000143314.12	MRPL24	5677	5620	3135	3454	47.1763	46.825	30.3428	31.4107	-0.825961	8.34213e-35	1.50346e-33
ENSG00000066056.13	TIE1	15579	16364	9605	10552	32.8124	35.5668	24.1931	24.9879	-0.713321	8.36894e-35	1.5072e-33
ENSG00000169432.15	SCN9A	1497	1215	434	386	1.64525	1.36495	0.537767	0.502822	-1.76812	8.60383e-35	1.54838e-33
ENSG00000252690.3	AC105339.2	447	447	1324	1412	1.55361	1.56684	4.96222	4.945	1.566	8.80511e-35	1.58346e-33
ENSG00000176912.3	TYMSOS	1046	1013	216	302	1.51117	1.57125	0.855387	1.11217	-2.0415	9.03675e-35	1.62394e-33
ENSG00000135862.5	LAMC1	12020	11171	7363	7019	11.5548	11.19	8.42232	7.56418	-0.734374	9.39198e-35	1.68656e-33
ENSG00000183735.9	TBK1	6428	5828	10109	10377	15.0502	14.0773	27.4829	25.9332	0.695288	1.04326e-34	1.87207e-33
ENSG00000165732.12	DDX21	64676	58810	43354	43873	99.6941	93.2009	79.4941	74.5489	-0.547091	1.06101e-34	1.90255e-33
ENSG00000107929.14	LARP4B	13637	13068	21271	20904	16.4012	14.2878	24.3158	21.9829	0.613324	1.093e-34	1.95807e-33
ENSG00000137185.12	ZSCAN9	2661	2464	4653	4975	10.4208	10.7899	22.4045	21.9372	0.862876	1.09354e-34	1.95807e-33
ENSG00000135912.10	TTLL4	6975	7248	4169	4122	12.2807	12.647	9.05979	8.30503	-0.825925	1.1373e-34	2.03496e-33
ENSG00000150594.6	ADRA2A	1038	1171	2586	2940	1.91081	2.21899	5.63636	5.95368	1.27247	1.15879e-34	2.07192e-33
ENSG00000160214.12	RRP1	12871	12668	8391	8699	33.5906	34.8517	25.5261	25.257	-0.626755	1.1698e-34	2.0901e-33
ENSG00000149679.11	CABLES2	1837	1953	710	802	3.56531	3.86674	1.54712	1.60601	-1.37518	1.33229e-34	2.37871e-33
ENSG00000124596.16	OARD1	3650	3579	1917	1909	12.5876	12.8835	9.59332	10.2661	-0.964558	1.35179e-34	2.41181e-33
ENSG00000140563.14	MCTP2	6571	6148	3817	3922	7.33162	7.36165	5.8359	5.07828	-0.763106	1.54703e-34	2.75817e-33
ENSG00000165699.14	TSC1	5115	4939	8747	8575	6.08035	6.31345	11.5141	11.3317	0.738784	1.63402e-34	2.91118e-33
ENSG00000205018.2	AC092384.1	109	108	588	724	0.285639	0.313269	2.22661	2.42247	2.5463	1.7436e-34	3.10418e-33
ENSG00000092108.20	SCFD1	4876	4561	2655	2764	18.3931	18.6817	12.8413	12.6317	-0.846829	1.7772e-34	3.16174e-33
ENSG00000203666.12	EFCAB2	1576	1677	601	633	7.78557	8.38833	4.45672	4.86136	-1.44696	2.04e-34	3.62668e-33
ENSG00000162302.12	RPS6KA4	2690	2861	1229	1354	8.00189	8.43974	4.51442	4.25055	-1.15286	2.0802e-34	3.69551e-33
ENSG00000148700.14	ADD3	5983	5605	3406	3551	13.3218	12.8908	9.4612	8.68633	-0.782662	2.12197e-34	3.76703e-33
ENSG00000105364.13	MRPL4	11363	11133	6816	7619	63.6173	65.4768	41.9589	44.2962	-0.688365	2.19374e-34	3.89166e-33
ENSG00000279759.1	AC118344.2	474	537	1533	1557	0.692139	0.817394	2.6623	2.57119	1.56328	2.55796e-34	4.53454e-33
ENSG00000139637.13	C12orf10	3582	3490	1844	1944	22.6721	24.2336	15.0958	14.913	-0.947967	2.75126e-34	4.87375e-33
ENSG00000170873.18	MTSS1	31919	30854	45796	46640	53.274	55.5979	97.0092	93.1865	0.511665	2.88899e-34	5.11408e-33
ENSG00000159147.17	DONSON	9274	8589	5524	5907	41.4024	38.7707	32.6244	31.0761	-0.690785	3.01322e-34	5.3302e-33
ENSG00000172794.19	RAB37	4418	4422	2416	2551	12.6741	12.6083	8.0715	7.88694	-0.879371	3.31379e-34	5.85773e-33
ENSG00000080546.13	SESN1	4478	4150	2388	2449	10.4081	9.75568	7.51575	6.91776	-0.8811	3.42487e-34	6.04979e-33
ENSG00000185010.14	F8	1385	1293	473	484	1.24837	1.35002	0.734517	0.522134	-1.53087	3.81846e-34	6.74026e-33
ENSG00000185515.14	BRCC3	4342	3955	2241	2133	11.7839	10.7548	7.61893	6.74498	-0.96851	3.97195e-34	7.00624e-33
ENSG00000122484.8	RPAP2	5368	4949	8926	8797	2.32878	2.20677	4.4124	4.17523	0.735123	4.00995e-34	7.06824e-33
ENSG00000164010.14	ERMAP	10395	9787	15494	15943	22.9226	21.8657	40.4607	40.9952	0.592966	4.13139e-34	7.27715e-33
ENSG00000143013.12	LMO4	7214	6989	11202	11598	18.7767	17.9433	33.1905	32.38	0.6359	4.22639e-34	7.43923e-33
ENSG00000151806.13	GUF1	11019	10498	7006	6947	17.8855	17.7855	13.6181	12.6378	-0.670961	4.32667e-34	7.61035e-33
ENSG00000136273.12	HUS1	1603	1559	3140	3404	5.01584	4.85572	10.465	10.6392	1.00167	4.37065e-34	7.68228e-33
ENSG00000102054.17	RBBP7	12058	11339	7606	7408	45.9463	42.8394	34.6229	31.7827	-0.6856	4.37803e-34	7.68982e-33
ENSG00000140105.17	WARS	13026	12735	8495	8373	33.0149	35.1333	27.6684	26.2633	-0.657244	4.43227e-34	7.77961e-33
ENSG00000041515.15	MYO16	3855	3949	2055	2140	4.15952	4.35926	2.6408	2.8962	-0.943386	4.60601e-34	8.07885e-33
ENSG00000116001.15	TIA1	19381	17709	12327	13056	59.7518	56.3238	70.3037	63.3487	-0.59358	5.0433e-34	8.83962e-33
ENSG00000197119.12	SLC25A29	3414	3388	1744	1848	10.7414	10.909	6.67529	7.37811	-0.968789	5.20081e-34	9.10928e-33
ENSG00000204713.10	TRIM27	5720	5644	3238	3512	15.3824	16.5962	10.1882	10.7032	-0.799391	5.32143e-34	9.314e-33
ENSG00000050393.11	MCUR1	10161	9590	15370	15594	13.9561	13.514	24.3627	23.0218	0.602422	5.33389e-34	9.32924e-33
ENSG00000221944.7	TIGD1	1156	1106	2443	2631	2.8985	2.81532	7.65231	7.6227	1.11818	5.36883e-34	9.38376e-33
ENSG00000228649.8	SNHG26	877	878	2058	2187	5.99248	6.3847	17.2512	17.1456	1.22658	5.45058e-34	9.51996e-33
ENSG00000083844.10	ZNF264	4437	4165	7640	7469	3.34977	3.32672	5.95606	5.95917	0.767048	5.53372e-34	9.6584e-33
ENSG00000204371.11	EHMT2	11424	11795	7251	7610	23.8546	25.0238	17.6554	17.6058	-0.691886	5.7255e-34	9.98611e-33
ENSG00000112983.17	BRD8	10010	10021	6392	6536	31.4821	30.7418	24.3045	23.3701	-0.678989	5.89286e-34	1.02708e-32
ENSG00000155438.11	NIFK	9514	8008	4987	5164	42.3127	36.2488	26.5681	25.2163	-0.832383	5.90093e-34	1.02777e-32
ENSG00000145241.10	CENPC	7031	6627	11302	11192	9.69141	9.3978	20.2455	19.4919	0.673938	6.09598e-34	1.061e-32
ENSG00000175463.11	TBC1D10C	3253	3470	6100	6536	11.3658	12.2962	25.0627	24.9278	0.861553	7.02792e-34	1.22235e-32
ENSG00000144579.7	CTDSP1	10755	10604	6393	7187	34.698	35.0241	28.0507	27.7999	-0.701807	7.52588e-34	1.30804e-32
ENSG00000178188.14	SH2B1	5989	6258	10136	10922	9.28216	10.0114	18.5738	18.437	0.733287	7.70485e-34	1.33821e-32
ENSG00000127980.15	PEX1	2952	2902	1435	1532	5.92548	5.79669	3.85165	4.04164	-1.028	7.96312e-34	1.38114e-32
ENSG00000062725.9	APPBP2	4441	4187	2416	2447	4.94009	4.76731	3.30489	3.09391	-0.873441	7.96012e-34	1.38114e-32
ENSG00000100216.5	TOMM22	15224	14138	9446	10293	54.3892	51.8596	39.5637	39.8071	-0.619991	8.11533e-34	1.40656e-32
ENSG00000146701.11	MDH2	27928	28349	18574	20128	98.7649	103.947	82.0894	84.1412	-0.588522	8.25366e-34	1.42954e-32
ENSG00000100347.14	SAMM50	7540	7092	4408	4751	37.2787	35.5867	24.69	25.0363	-0.722966	8.28383e-34	1.43377e-32
ENSG00000156639.11	ZFAND3	6258	6448	10332	11181	13.8607	14.7833	27.1384	27.4725	0.711185	8.32345e-34	1.43963e-32
ENSG00000179855.6	GIPC3	2458	2436	1156	1143	4.10137	4.24007	2.33041	2.16705	-1.13668	8.54955e-34	1.47771e-32
ENSG00000106635.7	BCL7B	5586	5590	3245	3387	25.3344	25.6495	17.7365	18.5188	-0.800428	8.88815e-34	1.53516e-32
ENSG00000121236.20	TRIM6	5472	4722	2773	2840	18.7544	17.6426	11.9366	12.4391	-0.905976	9.86367e-34	1.70248e-32
ENSG00000172940.12	SLC22A13	24	13	388	350	0.051688	0.027747	1.76727	1.59221	4.27657	1.00792e-33	1.73847e-32
ENSG00000162981.13	FAM84A	1295	1283	2724	2850	2.79249	2.72963	5.64282	5.90384	1.06509	1.08588e-33	1.87164e-32
ENSG00000106344.8	RBM28	10217	9929	6467	6284	6.80838	6.59925	4.75514	4.61742	-0.705934	1.2125e-33	2.08844e-32
ENSG00000198478.7	SH3BGRL2	6993	6479	10733	11090	10.7098	10.125	19.5341	18.7736	0.649614	1.23635e-33	2.12805e-32
ENSG00000102287.18	GABRE	5438	5523	3143	3015	10.2315	10.4011	9.83971	9.44471	-0.878395	1.27594e-33	2.19467e-32
ENSG00000129167.9	TPH1	302	361	8	12	0.477233	0.602845	0.015808	0.017882	-5.10259	1.28081e-33	2.20152e-32
ENSG00000126773.12	PCNX4	9094	8454	5497	5812	9.99839	8.23861	5.76596	5.66395	-0.680487	1.29761e-33	2.22887e-32
ENSG00000138777.19	PPA2	4566	4478	2442	2682	24.5985	27.1255	21.3884	21.3011	-0.867646	1.34626e-33	2.31084e-32
ENSG00000090857.13	PDPR	23113	22318	15450	14850	18.6625	18.6745	16.5957	14.3182	-0.630095	1.39657e-33	2.39554e-32
ENSG00000151500.14	THYN1	8790	8641	5032	5719	66.5655	66.7912	45.3101	49.1355	-0.745735	1.52458e-33	2.61332e-32
ENSG00000065802.11	ASB1	2401	2403	4387	4721	2.66772	2.70564	6.11244	6.30083	0.874952	1.54163e-33	2.64072e-32
ENSG00000146592.16	CREB5	11973	11455	17856	18179	10.6806	10.3436	18.4181	17.5066	0.574671	1.56864e-33	2.68513e-32
ENSG00000115107.19	STEAP3	4931	4755	2737	2921	11.3139	10.9108	6.66416	6.67788	-0.82292	1.71908e-33	2.94062e-32
ENSG00000115970.18	THADA	5671	5524	3289	3150	7.7983	7.72765	5.08386	4.59694	-0.843861	2.41636e-33	4.13054e-32
ENSG00000072818.11	ACAP1	4856	4629	2732	2712	16.7895	16.3826	11.4476	10.574	-0.847113	2.57688e-33	4.40193e-32
ENSG00000101187.15	SLCO4A1	5709	6208	3262	3328	15.8866	18.5158	10.1434	9.76798	-0.903128	2.70058e-33	4.61006e-32
ENSG00000174106.2	LEMD3	5380	5265	8628	8967	8.13176	8.40323	17.4166	16.3025	0.677854	2.81778e-33	4.80683e-32
ENSG00000105607.12	GCDH	4060	4258	2185	2302	18.1133	18.988	11.9325	12.0603	-0.938841	2.94029e-33	5.01239e-32
ENSG00000065328.16	MCM10	9507	8950	5944	6090	19.3589	17.4763	13.3344	12.6043	-0.663429	3.2125e-33	5.47268e-32
ENSG00000118855.18	MFSD1	8278	7870	5103	5041	27.1547	26.7207	19.9351	18.3022	-0.716717	3.46352e-33	5.89627e-32
ENSG00000114648.11	KLHL18	6025	5553	9695	9658	9.69273	9.44758	18.9544	17.6846	0.695537	3.58345e-33	6.09627e-32
ENSG00000185808.13	PIGP	2692	2711	1079	1333	11.524	8.48955	2.61241	3.13001	-1.21349	3.61413e-33	6.14427e-32
ENSG00000136279.20	DBNL	5798	5829	3187	3586	10.6248	11.3374	4.68384	5.11691	-0.828307	4.33396e-33	7.36299e-32
ENSG00000114686.8	MRPL3	18198	16485	11614	11667	80.7837	75.0669	64.3967	59.228	-0.620542	4.55982e-33	7.74143e-32
ENSG00000166855.9	CLPX	8202	7169	4572	4662	13.7644	12.0958	10.1867	9.38612	-0.780383	4.78289e-33	8.11462e-32
ENSG00000108588.13	CCDC47	17348	15179	10406	10766	43.7119	39.7576	32.5114	29.4824	-0.664868	4.89887e-33	8.30572e-32
ENSG00000084070.11	SMAP2	11025	11097	7159	7333	28.075	28.8512	21.4055	20.3475	-0.657585	5.19394e-33	8.79999e-32
ENSG00000177042.14	TMEM80	1278	1176	418	432	6.72078	6.30078	2.71822	2.54579	-1.57582	5.46371e-33	9.25077e-32
ENSG00000237190.3	CDKN2AIPNL	3807	3925	1935	2162	22.2192	23.4271	13.6599	14.1536	-0.9652	5.57836e-33	9.43847e-32
ENSG00000132603.14	NIP7	7644	7179	4611	4799	20.706	19.7109	15.0361	15.4219	-0.702146	5.58914e-33	9.45027e-32
ENSG00000248527.1	MTATP6P1	36989	37635	24176	26886	339.481	363.525	260.254	274.395	-0.596238	6.08098e-33	1.02749e-31
ENSG00000130935.9	NOL11	17019	15469	10592	11388	44.4915	41.7598	35.2171	34.5974	-0.610278	6.67012e-33	1.12627e-31
ENSG00000172890.12	NADSYN1	9325	8978	5915	6064	29.2817	30.3411	22.397	23.1995	-0.658289	6.76037e-33	1.14074e-31
ENSG00000178913.7	TAF7	9490	8590	13936	15002	28.5922	26.5889	50.5282	50.631	0.632015	6.88753e-33	1.16141e-31
ENSG00000063241.7	ISOC2	7448	8098	3865	4578	46.2554	52.2436	26.8602	28.9451	-0.931455	7.15332e-33	1.20541e-31
ENSG00000220563.1	PKMP3	6	6	387	340	0.059298	0.042444	3.7377	2.96131	5.87646	7.18624e-33	1.21014e-31
ENSG00000163512.13	AZI2	4581	4181	2363	2571	9.57444	9.11916	5.10874	5.91088	-0.87529	7.3422e-33	1.23556e-31
ENSG00000120029.12	ARMH3	5147	5289	2984	3029	9.20572	9.86879	6.7575	6.40203	-0.842945	7.41006e-33	1.24614e-31
ENSG00000151376.16	ME3	1724	1838	692	750	6.77069	7.34535	3.68145	3.91124	-1.35355	7.44017e-33	1.25036e-31
ENSG00000233016.6	SNHG7	7012	7183	11718	14010	45.7817	47.9023	87.1978	98.0626	0.807904	7.64741e-33	1.28432e-31
ENSG00000161981.10	SNRNP25	5067	4894	2851	3041	33.7436	32.8739	22.0249	22.9487	-0.804861	8.06339e-33	1.35327e-31
ENSG00000149150.8	SLC43A1	4229	4632	2224	2400	13.4118	14.8709	8.12163	8.57915	-0.987692	8.79556e-33	1.47515e-31
ENSG00000107625.12	DDX50	8457	7145	4162	4686	25.5312	22.3715	14.7454	15.8156	-0.864458	9.16178e-33	1.53554e-31
ENSG00000258472.8	AC005726.1	1773	1803	750	728	7.41618	5.29223	3.29629	2.24771	-1.32152	9.77391e-33	1.63703e-31
ENSG00000111653.19	ING4	2104	2216	4115	4745	14.5729	15.4699	34.4789	36.6828	0.986548	1.04171e-32	1.74358e-31
ENSG00000135093.12	USP30	1143	1165	2565	2586	2.39799	2.57639	8.54646	7.4284	1.11103	1.12608e-32	1.88353e-31
ENSG00000285437.1	POLR2J3	551	554	1475	1582	2.41581	2.63167	6.07115	5.20618	1.42019	1.17293e-32	1.96059e-31
ENSG00000067225.17	PKM	95724	93852	67782	72722	308.84	312.374	253.679	255.465	-0.479876	1.19515e-32	1.99638e-31
ENSG00000122378.13	PRXL2A	14335	13270	9054	9695	19.5651	18.7381	14.4555	14.387	-0.604893	1.28312e-32	2.1419e-31
ENSG00000143537.13	ADAM15	7915	8166	4921	4877	22.9815	25.4484	18.2383	16.611	-0.76204	1.34212e-32	2.23887e-31
ENSG00000198538.10	ZNF28	4853	4517	7865	7942	8.29854	7.76575	15.2486	14.6147	0.708446	1.43974e-32	2.40011e-31
ENSG00000129968.15	ABHD17A	6741	7178	11501	12819	19.9741	19.9724	21.6895	22.7083	0.755593	1.49727e-32	2.49435e-31
ENSG00000142347.17	MYO1F	10233	10543	6537	6782	24.4964	25.395	23.0666	23.4171	-0.689334	1.61159e-32	2.68301e-31
ENSG00000127337.6	YEATS4	4477	4261	2257	2584	23.9937	22.8666	13.8561	15.0938	-0.90011	1.64233e-32	2.73235e-31
ENSG00000139613.11	SMARCC2	17316	17124	11780	12102	34.5033	34.8511	29.5522	27.9428	-0.575303	1.6639e-32	2.76639e-31
ENSG00000140848.16	CPNE2	979	1070	291	315	2.91908	3.1513	1.06356	0.960883	-1.80677	1.84685e-32	3.06851e-31
ENSG00000141753.6	IGFBP4	477	651	73	80	1.5758	2.20199	0.301709	0.302077	-2.93475	1.87845e-32	3.11893e-31
ENSG00000165646.13	SLC18A2	3558	3505	1817	1994	3.98096	4.15347	2.49676	2.66734	-0.938106	1.9649e-32	3.26029e-31
ENSG00000164068.15	RNF123	6915	7254	3998	4397	11.6403	12.5283	8.04563	8.66768	-0.80416	1.97654e-32	3.27742e-31
ENSG00000170445.13	HARS	8150	8075	5061	5356	28.7844	28.7175	19.4148	19.8411	-0.686879	2.00179e-32	3.31708e-31
ENSG00000158161.15	EYA3	8323	7637	13482	13011	11.0023	11.5818	19.9076	17.9491	0.68611	2.07191e-32	3.43099e-31
ENSG00000180245.4	RRH	11	18	355	324	0.03849	0.073362	1.32376	1.18398	4.50169	2.1273e-32	3.52037e-31
ENSG00000124635.8	HIST1H2BJ	74	90	555	554	0.719912	0.67097	4.83508	4.61021	2.709	2.28841e-32	3.78446e-31
ENSG00000135966.12	TGFBRAP1	9240	9146	5923	6043	11.3054	11.6338	8.63367	8.15425	-0.666719	2.43673e-32	4.02707e-31
ENSG00000188647.12	PTAR1	7801	7124	12109	12121	7.14329	6.95859	12.1112	10.7169	0.653503	2.4403e-32	4.0303e-31
ENSG00000166167.17	BTRC	5728	5145	3169	3165	6.8346	6.41002	4.59758	4.54861	-0.824896	2.47884e-32	4.09124e-31
ENSG00000001084.12	GCLC	7788	7235	11603	12211	15.5471	14.8841	32.3679	31.0796	0.618047	2.51527e-32	4.14862e-31
ENSG00000106771.12	TMEM245	10998	10735	7169	7406	10.1288	10.1015	7.86984	7.49499	-0.623421	2.51777e-32	4.14999e-31
ENSG00000105655.18	ISYNA1	7582	8589	4380	4566	30.3944	35.6694	21.9548	22.9815	-0.903523	2.58586e-32	4.2594e-31
ENSG00000166803.12	PCLAF	9525	9003	5650	6275	133.676	127.12	100.087	106.48	-0.683341	2.69077e-32	4.42927e-31
ENSG00000118762.7	PKD2	1644	1489	623	616	2.31479	2.16449	1.06668	1.1041	-1.38379	2.86339e-32	4.71031e-31
ENSG00000111801.15	BTN3A3	2073	2029	3822	4025	4.94597	4.81457	11.6209	11.7845	0.888496	3.24118e-32	5.32825e-31
ENSG00000120709.10	FAM53C	5117	5005	8085	8799	9.061	8.90066	17.1263	17.1609	0.690331	3.36088e-32	5.52139e-31
ENSG00000134287.9	ARF3	24919	24054	17264	18035	62.533	62.1211	51.4862	50.1452	-0.519392	3.57114e-32	5.86293e-31
ENSG00000167130.17	DOLPP1	4122	4092	6850	7858	13.5867	13.9187	27.061	28.8333	0.791584	3.62676e-32	5.95032e-31
ENSG00000156030.13	ELMSAN1	10125	9603	15284	15393	12.6763	11.6351	23.0388	21.7474	0.590712	3.86269e-32	6.33323e-31
ENSG00000146463.11	ZMYM4	21213	19891	14134	13767	24.0346	23.7665	18.5695	16.2636	-0.604464	3.87203e-32	6.34437e-31
ENSG00000090612.20	ZNF268	3220	2918	5675	5572	2.90358	2.52447	5.28317	5.4604	0.828491	3.90168e-32	6.38875e-31
ENSG00000132612.15	VPS4A	4190	4004	2313	2321	22.6214	21.5307	15.3271	13.9833	-0.868637	4.0299e-32	6.59436e-31
ENSG00000064933.17	PMS1	8151	7610	5002	5092	21.1933	19.6529	16.0796	15.9088	-0.689027	4.20857e-32	6.8822e-31
ENSG00000196233.13	LCOR	16961	15526	27277	25723	9.28771	9.11426	17.0093	14.8213	0.66155	4.22549e-32	6.90534e-31
ENSG00000213453.3	FTH1P3	88	91	512	683	0.833444	1.07783	6.04729	7.79256	2.68764	4.43823e-32	7.24824e-31
ENSG00000100281.13	HMGXB4	7141	6687	11413	11214	13.354	13.0531	28.1593	25.0089	0.664815	4.5994e-32	7.50651e-31
ENSG00000102967.11	DHODH	2786	2687	1281	1445	6.02044	6.77171	3.1587	3.82439	-1.0536	4.66434e-32	7.60752e-31
ENSG00000111666.10	CHPT1	5697	5436	3357	3399	23.0454	20.2569	14.1768	14.3252	-0.76702	5.56692e-32	9.07368e-31
ENSG00000138468.15	SENP7	2566	2500	4572	4710	4.66001	4.58937	9.14441	8.56081	0.826656	5.89046e-32	9.59475e-31
ENSG00000071564.14	TCF3	21784	22886	14397	15368	49.1516	52.4062	37.335	38.7153	-0.634364	6.6566e-32	1.08356e-30
ENSG00000006638.11	TBXA2R	814	807	208	222	2.26054	2.31206	0.660201	0.770972	-1.96213	6.80279e-32	1.10663e-30
ENSG00000146021.14	KLHL3	472	443	59	68	0.712162	0.600354	0.09646	0.072436	-2.89648	6.96065e-32	1.13157e-30
ENSG00000104936.17	DMPK	321	307	999	1204	1.04191	1.11806	4.63253	5.30345	1.76161	7.09337e-32	1.1524e-30
ENSG00000099917.17	MED15	8833	9281	5388	5815	21.9238	24.4151	15.5273	15.5087	-0.742008	7.20825e-32	1.17029e-30
ENSG00000162430.16	SELENON	7807	7906	4636	5130	15.7555	16.8893	11.777	12.494	-0.734705	7.71013e-32	1.25096e-30
ENSG00000114988.11	LMAN2L	1523	1663	612	601	4.72644	5.19714	2.66203	2.19534	-1.44117	7.71611e-32	1.25112e-30
ENSG00000109971.13	HSPA8	343456	314394	236124	252084	1103.65	1039.32	938.975	885.389	-0.476814	8.43197e-32	1.3663e-30
ENSG00000092445.11	TYRO3	1307	1287	363	479	1.42348	1.43215	0.605284	0.759703	-1.67357	8.95665e-32	1.45037e-30
ENSG00000134294.13	SLC38A2	24639	22689	35462	35559	39.1593	37.8144	73.4309	69.2632	0.539894	9.41315e-32	1.5233e-30
ENSG00000166987.14	MBD6	5254	5237	8390	8989	9.42161	9.59352	18.784	19.1301	0.680333	9.62471e-32	1.55653e-30
ENSG00000163406.10	SLC15A2	614	624	1571	1702	0.896353	0.912902	2.83143	2.83159	1.35443	9.89107e-32	1.59856e-30
ENSG00000112249.13	ASCC3	19281	17880	12811	12761	18.9439	17.9722	13.737	12.9158	-0.584915	1.00432e-31	1.6221e-30
ENSG00000116212.14	LRRC42	2733	2745	1361	1412	10.4755	11.2949	6.01438	6.21994	-1.0297	1.02803e-31	1.65931e-30
ENSG00000185813.10	PCYT2	5160	5586	2946	3045	13.3858	13.5144	8.46471	8.46486	-0.891504	1.12051e-31	1.80741e-30
ENSG00000138376.10	BARD1	4109	3382	1836	1912	5.75951	5.10466	3.0865	2.91662	-1.04368	1.14251e-31	1.84171e-30
ENSG00000203326.11	ZNF525	1262	1084	2838	2639	2.20364	2.47578	5.94015	5.37802	1.17948	1.24274e-31	2.00197e-30
ENSG00000108788.11	MLX	7338	6793	4169	4614	25.9518	24.83	19.9785	20.1718	-0.733331	1.26538e-31	2.03713e-30
ENSG00000150401.14	DCUN1D2	2284	2330	4440	4393	7.09758	6.73398	15.8929	14.8305	0.889939	1.38984e-31	2.23605e-30
ENSG00000082074.16	FYB1	8208	7987	5095	5432	13.9521	14.2862	11.2779	10.9564	-0.668896	1.41899e-31	2.28147e-30
ENSG00000100354.20	TNRC6B	7693	7619	13903	12785	3.38295	4.04065	7.40231	6.58346	0.756137	1.42615e-31	2.29151e-30
ENSG00000197721.16	CR1L	2657	2547	4551	5043	19.8965	19.32	47.9639	49.3973	0.834702	1.59847e-31	2.56672e-30
ENSG00000121897.14	LIAS	4817	4358	7511	8007	14.8617	13.4301	30.4926	30.0073	0.711739	1.68646e-31	2.70628e-30
ENSG00000169609.13	C15orf40	3499	3505	1894	1882	5.64762	5.34572	3.86451	3.18793	-0.938193	1.72689e-31	2.76936e-30
ENSG00000079156.16	OSBPL6	10323	9511	15894	15642	11.0119	9.71331	18.1126	20.5055	0.62362	1.7357e-31	2.78171e-30
ENSG00000118689.14	FOXO3	9109	9290	14327	14866	8.80053	9.24965	16.4848	16.0027	0.618268	1.84992e-31	2.96285e-30
ENSG00000143819.12	EPHX1	2647	2365	1199	1110	11.6974	10.5817	6.42328	5.38648	-1.16238	1.88914e-31	3.02371e-30
ENSG00000120254.15	MTHFD1L	12229	11691	8011	8383	28.8806	27.6786	20.7088	20.5167	-0.591962	1.90995e-31	3.05506e-30
ENSG00000164128.6	NPY1R	35195	32670	48956	49936	84.6418	81.7015	148.281	139.147	0.497139	1.93829e-31	3.0984e-30
ENSG00000112624.12	BICRAL	3835	3366	1901	1833	4.19291	3.74971	2.45316	2.15672	-0.991996	1.9727e-31	3.15139e-30
ENSG00000077713.18	SLC25A43	1287	1253	443	486	3.25895	3.20412	1.39469	1.49658	-1.49883	2.07173e-31	3.30746e-30
ENSG00000077097.15	TOP2B	58157	52702	39255	38905	81.9391	76.4877	67.7121	62.612	-0.549425	2.12592e-31	3.3918e-30
ENSG00000166226.12	CCT2	35134	31504	22881	24087	131.917	120.937	104.353	101.172	-0.550683	2.17622e-31	3.46982e-30
ENSG00000060982.14	BCAT1	37455	34434	25285	24737	29.4374	27.9633	22.8305	20.7208	-0.568443	2.20229e-31	3.50914e-30
ENSG00000103489.11	XYLT1	3877	4082	2139	2167	2.95639	3.18213	2.09082	1.8423	-0.934101	2.24133e-31	3.56907e-30
ENSG00000185000.11	DGAT1	3085	3314	1604	1551	9.07662	10.86	5.94578	5.05049	-1.06772	2.37518e-31	3.77978e-30
ENSG00000172466.15	ZNF24	11872	10544	17707	17922	13.2186	12.2286	23.3125	22.0174	0.623232	2.39979e-31	3.81652e-30
ENSG00000057252.12	SOAT1	8038	7418	4694	5129	8.36703	7.90811	5.63631	5.73748	-0.700956	2.78457e-31	4.42562e-30
ENSG00000135049.15	AGTPBP1	2198	1952	907	975	3.7457	3.44655	1.8179	1.80174	-1.18706	2.8264e-31	4.48923e-30
ENSG00000123352.17	SPATS2	6176	5680	9368	9835	15.673	14.4205	27.2529	26.6726	0.6493	2.91315e-31	4.62407e-30
ENSG00000163785.12	RYK	3701	3355	1780	1994	10.5426	9.8409	5.53816	5.52067	-0.949844	3.22595e-31	5.11732e-30
ENSG00000243716.10	NPIPB5	2990	2585	1342	1223	5.07036	3.94581	2.1767	2.12884	-1.16353	3.46013e-31	5.4853e-30
ENSG00000274750.2	HIST1H3E	100	70	512	691	0.255889	0.197282	1.59074	2.02999	2.77539	3.48936e-31	5.52811e-30
ENSG00000067248.9	DHX29	5993	5195	3210	3206	9.68059	8.6152	6.14278	5.63142	-0.846998	3.83532e-31	6.07234e-30
ENSG00000070413.19	DGCR2	5262	5716	2950	3185	8.90361	9.63768	5.8892	6.02415	-0.888745	3.87854e-31	6.13687e-30
ENSG00000065427.14	KARS	32538	31032	22880	23867	122.762	119.105	104.494	96.272	-0.490298	4.3054e-31	6.80795e-30
ENSG00000163166.14	IWS1	8957	8240	5470	5280	23.3855	21.4193	21.0008	19.5942	-0.72296	4.59564e-31	7.26228e-30
ENSG00000185950.8	IRS2	1763	1804	3394	3756	1.53401	1.61213	3.4598	3.59492	0.954577	5.12099e-31	8.08733e-30
ENSG00000125772.12	GPCPD1	6259	5314	3248	3340	8.07939	6.75606	6.15089	5.7819	-0.85775	5.39717e-31	8.51809e-30
ENSG00000163913.11	IFT122	2662	2754	1344	1298	5.46846	5.93013	3.67936	3.24554	-1.08256	5.4123e-31	8.53655e-30
ENSG00000104522.15	TSTA3	2712	2633	1359	1345	15.5379	15.4836	9.16346	8.19803	-1.02948	5.66886e-31	8.93555e-30
ENSG00000108055.9	SMC3	20434	18053	12630	13398	36.4377	32.9893	26.5553	26.2329	-0.610226	5.75212e-31	9.06104e-30
ENSG00000161395.13	PGAP3	1399	1327	2770	2867	3.73924	3.64191	8.21259	7.65392	1.00149	5.7898e-31	9.11463e-30
ENSG00000205268.10	PDE7A	10072	9503	15058	15176	21.7779	21.4861	41.608	39.1612	0.581024	6.10558e-31	9.60568e-30
ENSG00000172086.7	KRCC1	1853	1590	705	708	7.38686	6.51412	3.24617	3.05567	-1.32973	6.17051e-31	9.7017e-30
ENSG00000278535.4	DHRS11	1022	1122	340	326	5.16254	5.99486	1.90658	1.60288	-1.73454	6.18007e-31	9.7106e-30
ENSG00000213020.9	ZNF611	2011	2072	4028	3971	3.40581	4.06111	11.0515	12.4969	0.923168	6.40808e-31	1.00625e-29
ENSG00000111885.6	MAN1A1	17457	16245	11625	12082	25.1135	24.136	19.7312	19.1952	-0.553924	6.72355e-31	1.05512e-29
ENSG00000139190.16	VAMP1	1404	1224	2894	2823	3.17806	3.0688	9.1633	7.52428	1.07664	6.73723e-31	1.0566e-29
ENSG00000260563.3	AC132872.1	562	475	1489	1462	3.26915	2.69953	9.86106	9.06007	1.46433	7.4979e-31	1.17516e-29
ENSG00000197943.9	PLCG2	5873	5513	3449	3597	7.38055	6.43401	4.97499	4.85623	-0.738986	8.05007e-31	1.26091e-29
ENSG00000251002.7	AC244502.1	623	567	117	126	5.48198	4.95188	1.11593	0.940449	-2.33845	8.46252e-31	1.32468e-29
ENSG00000279696.1	AP001273.1	233	231	910	866	0.452372	0.485449	2.36419	2.05193	1.89052	8.71531e-31	1.36339e-29
ENSG00000103978.15	TMEM87A	5166	4453	2668	2737	13.392	11.8509	9.20919	8.42868	-0.876703	8.87321e-31	1.38722e-29
ENSG00000198168.8	SVIP	6425	6028	3667	4042	12.2615	10.6976	9.442	8.64085	-0.739262	9.72674e-31	1.5197e-29
ENSG00000184863.10	RBM33	10843	10894	18250	17346	8.98034	9.58439	17.9867	16.3089	0.665433	1.03557e-30	1.61696e-29
ENSG00000255310.2	AF131215.5	1272	1109	2598	2625	4.43501	3.97725	10.6628	10.0885	1.08811	1.0687e-30	1.66763e-29
ENSG00000168679.17	SLC16A4	30	45	406	408	0.090498	0.144608	1.55028	1.26637	3.39019	1.08423e-30	1.69082e-29
ENSG00000141127.14	PRPSAP2	4508	4521	2319	2696	19.1724	19.5296	11.9546	12.505	-0.897432	1.15597e-30	1.80157e-29
ENSG00000171475.13	WIPF2	5222	5311	8575	8884	5.36469	5.49359	11.2131	10.4629	0.681419	1.19081e-30	1.8547e-29
ENSG00000255893.1	AP000786.1	684	659	117	163	7.0499	6.68918	1.32462	1.65012	-2.31215	1.2557e-30	1.95454e-29
ENSG00000094916.15	CBX5	20549	18695	13153	12436	14.435	13.6763	10.5502	9.14142	-0.661509	1.27226e-30	1.97908e-29
ENSG00000177084.16	POLE	32386	32825	22694	22155	41.7288	44.2267	34.5	30.9443	-0.586755	1.38541e-30	2.15375e-29
ENSG00000173915.15	ATP5MD	8709	8689	4824	5692	150.46	150.603	85.6184	93.5756	-0.775695	1.43895e-30	2.23559e-29
ENSG00000124574.14	ABCC10	2534	2615	4601	4937	4.57069	5.31285	11.2134	10.9822	0.841064	1.51449e-30	2.35147e-29
ENSG00000196352.15	CD55	9390	8554	13580	14459	28.0539	26.4291	51.8959	48.5963	0.597454	1.60018e-30	2.48297e-29
ENSG00000101997.12	CCDC22	2640	2716	1340	1311	8.90539	9.33277	5.03093	4.48259	-1.06167	1.64428e-30	2.54981e-29
ENSG00000103852.12	TTC23	1922	1689	3512	3638	5.11974	4.82542	12.7409	12.3662	0.9399	1.70848e-30	2.64771e-29
ENSG00000166326.6	TRIM44	14122	13461	20415	20783	7.78727	7.53887	13.2372	12.5655	0.532358	1.88271e-30	2.91591e-29
ENSG00000117586.10	TNFSF4	37	35	357	407	0.071131	0.074098	0.905413	0.89929	3.35939	1.88887e-30	2.92363e-29
ENSG00000163466.15	ARPC2	31606	30083	22339	22657	153.889	148.08	127.963	124.737	-0.501571	2.14234e-30	3.31391e-29
ENSG00000105552.14	BCAT2	4312	4586	2324	2574	20.7101	22.8009	14.9465	15.7783	-0.910579	2.29552e-30	3.54864e-29
ENSG00000161692.17	DBF4B	4445	4190	2508	2546	11.2166	11.2887	7.73723	6.68888	-0.819059	2.3903e-30	3.69287e-29
ENSG00000168496.3	FEN1	11268	10522	7162	7630	36.4252	35.0458	27.6696	27.329	-0.605679	2.40485e-30	3.71305e-29
ENSG00000261349.1	AL031432.2	331	379	1133	1196	3.55252	3.58135	14.2759	14.1141	1.66463	2.56386e-30	3.95611e-29
ENSG00000084093.16	REST	8112	7260	12072	12509	8.03741	7.41002	14.6257	13.8259	0.631436	2.5966e-30	4.00414e-29
ENSG00000105373.18	NOP53	25712	26177	37520	40339	115.537	111.021	185.777	186.461	0.537125	2.63759e-30	4.06482e-29
ENSG00000109534.16	GAR1	7737	6660	3751	4416	44.1856	39.3256	25.4921	28.0023	-0.864989	2.65922e-30	4.09562e-29
ENSG00000104635.13	SLC39A14	10048	9673	6547	6781	15.9131	16.7024	12.4412	13.0024	-0.612136	2.66391e-30	4.10031e-29
ENSG00000160255.17	ITGB2	9419	10037	5809	6286	25.0398	27.8651	18.3055	18.7071	-0.734858	2.84282e-30	4.37299e-29
ENSG00000107566.13	ERLIN1	8141	7774	5154	5299	12.9719	11.3352	7.76141	7.6069	-0.65311	3.0605e-30	4.70494e-29
ENSG00000102145.13	GATA1	71971	70762	47278	53709	352.383	355.7	271.937	289.721	-0.547828	3.10111e-30	4.76442e-29
ENSG00000119969.14	HELLS	15184	13504	9447	9840	31.676	30.5117	24.0133	22.6742	-0.618569	3.2939e-30	5.05749e-29
ENSG00000113318.9	MSH3	2514	2304	1166	1061	4.35509	4.29545	2.41054	2.10041	-1.15773	3.39613e-30	5.21123e-29
ENSG00000117632.22	STMN1	56103	52423	38800	41744	252.183	215.916	203.946	200.122	-0.477191	3.85107e-30	5.90569e-29
ENSG00000175634.14	RPS6KB2	7673	7843	4744	5099	29.4304	29.7405	16.0751	15.7103	-0.70488	3.97402e-30	6.09047e-29
ENSG00000149503.12	INCENP	8193	7964	12605	12664	20.7469	20.9003	36.6389	34.9351	0.598686	4.17958e-30	6.40158e-29
ENSG00000169155.9	ZBTB43	2597	2340	4608	4568	3.05648	2.81383	6.56505	6.0045	0.848936	4.42237e-30	6.76927e-29
ENSG00000140459.17	CYP11A1	1582	1755	667	615	6.19232	6.96195	3.14458	2.81714	-1.42755	4.76595e-30	7.2907e-29
ENSG00000120942.13	UBIAD1	4733	4808	2744	2897	10.4424	10.4148	9.76803	10.2613	-0.806106	5.01854e-30	7.67239e-29
ENSG00000165934.12	CPSF2	13836	13206	9323	9481	7.80983	7.60196	6.87635	6.89306	-0.57062	5.04882e-30	7.71395e-29
ENSG00000090316.15	MAEA	9740	9874	6249	6675	41.6515	40.2122	31.2397	31.2397	-0.64992	5.1046e-30	7.79437e-29
ENSG00000278970.1	HEIH	1861	1937	3588	3843	8.40938	8.81881	18.9314	18.7014	0.91992	5.14616e-30	7.85302e-29
ENSG00000237945.7	LINC00649	2938	3016	5472	5379	2.5909	3.17057	6.01633	6.07152	0.818951	5.27389e-30	8.043e-29
ENSG00000197563.10	PIGN	3115	3070	1576	1736	4.38129	4.58135	3.33141	3.57455	-0.949117	5.73921e-30	8.74729e-29
ENSG00000177169.9	ULK1	4264	4697	8023	8224	6.61864	7.58168	14.2449	14.0266	0.809802	5.94896e-30	9.06142e-29
ENSG00000149516.13	MS4A3	47662	42434	30998	33046	246.488	227.709	206.824	206.909	-0.5385	6.02573e-30	9.17275e-29
ENSG00000137274.12	BPHL	724	643	154	172	2.20135	1.84925	0.638958	0.845178	-2.11466	6.52342e-30	9.9243e-29
ENSG00000143621.16	ILF2	44024	39742	29023	31166	186.499	172.332	143.588	145.143	-0.523298	6.63771e-30	1.0092e-28
ENSG00000183255.11	PTTG1IP	22812	22878	32708	34677	62.6461	63.9837	106.002	103	0.512701	6.81056e-30	1.03485e-28
ENSG00000188283.11	ZNF383	1528	1533	2979	3164	2.38554	2.34805	5.02707	5.32742	0.957179	7.05473e-30	1.07129e-28
ENSG00000168411.13	RFWD3	19254	18630	13391	13796	29.3084	29.9195	25.0151	24.5908	-0.525527	7.23177e-30	1.09751e-28
ENSG00000105176.17	URI1	12272	11246	7771	8229	33.1646	31.3683	26.1464	26.3225	-0.602154	7.4201e-30	1.12541e-28
ENSG00000138744.14	NAAA	1155	1101	359	420	5.08114	4.77869	2.08697	2.10856	-1.58231	7.66921e-30	1.16248e-28
ENSG00000005238.19	FAM214B	1568	1590	3072	3236	3.51168	3.54667	8.2298	7.95946	0.95039	8.54393e-30	1.29428e-28
ENSG00000104805.15	NUCB1	20784	20586	14035	15255	64.0673	66.1382	49.5803	50.4549	-0.546214	8.72424e-30	1.32079e-28
ENSG00000184441.4	AP001062.1	734	868	2031	2125	1.14676	1.40983	3.53605	3.73697	1.32564	8.97443e-30	1.35784e-28
ENSG00000176715.16	ACSF3	3739	3917	6700	6770	7.69272	8.41924	11.8866	10.6308	0.767424	9.19965e-30	1.39107e-28
ENSG00000143153.12	ATP1B1	3764	3608	6106	6329	12.7945	12.3861	25.2309	23.7537	0.707472	9.7638e-30	1.47548e-28
ENSG00000143458.11	GABPB2	779	619	160	156	0.705799	0.561958	0.232855	0.192447	-2.18882	9.95193e-30	1.503e-28
ENSG00000141556.20	TBCD	11820	12241	7854	8017	18.3693	20.0505	17.3657	16.4743	-0.648043	1.07087e-29	1.61631e-28
ENSG00000130024.14	PHF10	14133	12515	8781	8890	42.4169	38.6693	24.0267	20.4311	-0.637895	1.10107e-29	1.66088e-28
ENSG00000263731.1	AC145207.5	744	775	203	190	1.90055	2.05384	0.615507	0.557196	-1.99738	1.13779e-29	1.71523e-28
ENSG00000244300.2	GATA2-AS1	663	651	1599	1690	3.46308	3.54477	9.26783	9.18775	1.2763	1.15332e-29	1.73758e-28
ENSG00000172661.18	WASHC2C	6682	6385	10063	10439	11.4706	11.2219	20.4658	19.8437	0.603064	1.23911e-29	1.8657e-28
ENSG00000163507.13	CIP2A	7232	6653	4391	4457	17.0412	15.8541	12.5094	11.2315	-0.696014	1.24073e-29	1.86701e-28
ENSG00000100296.13	THOC5	8925	8785	5690	6090	24.5286	23.7427	16.9474	14.806	-0.635897	1.3062e-29	1.96435e-28
ENSG00000142186.16	SCYL1	8922	8944	5676	6092	27.9178	27.9742	21.0908	20.8499	-0.650334	1.31495e-29	1.97631e-28
ENSG00000180304.14	OAZ2	7893	7142	11508	12711	24.0815	17.5798	28.3598	36.3676	0.640861	1.34992e-29	2.02765e-28
ENSG00000122873.11	CISD1	3718	3484	1729	2066	11.6266	10.8494	6.57038	7.21923	-0.972786	1.40276e-29	2.10575e-28
ENSG00000130227.16	XPO7	23851	23467	16882	17365	36.9565	37.7055	31.1389	29.7008	-0.513495	1.41829e-29	2.12777e-28
ENSG00000135334.8	AKIRIN2	4220	4241	7021	7183	20.0017	20.8181	37.9975	36.5146	0.700131	1.49401e-29	2.24002e-28
ENSG00000164190.17	NIPBL	23301	21082	33778	33483	17.47	15.9194	29.6799	27.8237	0.554562	1.54085e-29	2.30886e-28
ENSG00000268043.7	NBPF12	1973	1824	3789	3642	2.00699	1.87714	4.50652	3.93351	0.923509	1.5499e-29	2.32102e-28
ENSG00000149346.14	SLX4IP	2848	2665	5085	4932	3.58954	3.62403	8.18256	7.43467	0.816069	1.5774e-29	2.36079e-28
ENSG00000171574.17	ZNF584	1600	1430	597	646	5.11634	4.91954	2.22024	2.34527	-1.33188	1.60395e-29	2.39908e-28
ENSG00000152443.12	ZNF776	3863	3602	6400	6366	6.73852	6.29762	13.6269	12.4541	0.728293	1.61704e-29	2.4172e-28
ENSG00000130038.9	CRACR2A	3408	3610	1865	1781	8.9258	9.59947	5.5801	5.22067	-0.991868	1.6697e-29	2.49443e-28
ENSG00000070785.16	EIF2B3	7385	6572	4235	4502	34.567	32.0065	25.2137	24.0024	-0.721867	1.73873e-29	2.596e-28
ENSG00000138593.8	SECISBP2L	5328	4942	8599	8444	5.69876	5.61016	12.2287	11.8533	0.685236	1.74711e-29	2.60695e-28
ENSG00000147168.12	IL2RG	3257	2916	1599	1696	53.4396	52.2594	33.5858	31.4669	-0.951851	1.7793e-29	2.65179e-28
ENSG00000103064.14	SLC7A6	10544	10124	6951	7176	12.0047	11.9045	8.05776	9.58267	-0.59572	1.77837e-29	2.65179e-28
ENSG00000180573.9	HIST1H2AC	390	335	1105	1156	1.69432	1.43904	5.60207	5.52202	1.59525	1.82585e-29	2.71954e-28
ENSG00000054282.15	SDCCAG8	3643	3106	1754	1686	11.6836	10.0889	6.81016	5.91306	-1.01631	1.93538e-29	2.88096e-28
ENSG00000148187.17	MRRF	7209	6651	10970	11034	13.1894	11.2513	18.4187	18.9249	0.621047	1.99939e-29	2.97446e-28
ENSG00000160957.12	RECQL4	10984	11874	6800	7436	27.0122	29.3477	20.0607	20.5968	-0.732611	2.04452e-29	3.03978e-28
ENSG00000164535.14	DAGLB	2329	2210	1068	1170	6.45313	6.31867	3.78087	3.74943	-1.06758	2.34978e-29	3.49156e-28
ENSG00000148218.15	ALAD	5311	5236	8233	9066	15.3845	16.1594	32.8941	31.4464	0.665728	2.36023e-29	3.505e-28
ENSG00000140983.13	RHOT2	7897	8283	4682	5252	30.1057	32.3881	20.5299	20.8473	-0.753104	2.4957e-29	3.70396e-28
ENSG00000184634.15	MED12	17057	18680	11276	11019	20.6766	23.6423	17.333	15.9795	-0.728632	2.58965e-29	3.84111e-28
ENSG00000011028.13	MRC2	1229	1136	388	456	1.79415	1.63127	0.63265	0.699315	-1.5344	2.78956e-29	4.13516e-28
ENSG00000165138.17	ANKS6	2140	2364	1016	1034	2.9591	3.48194	2.60526	2.82721	-1.18421	2.84543e-29	4.21546e-28
ENSG00000181472.4	ZBTB2	4256	3977	2370	2470	9.63256	9.26176	6.39302	6.22176	-0.812941	3.02381e-29	4.47707e-28
ENSG00000140022.11	STON2	11101	10348	16472	16420	22.3393	22.2497	42.4101	38.8447	0.571046	3.03517e-29	4.49122e-28
ENSG00000147649.9	MTDH	26634	25224	18650	18534	32.719	31.687	27.4379	25.4174	-0.525845	3.10631e-29	4.59376e-28
ENSG00000163006.11	CCDC138	3214	3016	1689	1627	9.8026	9.1131	6.09822	5.43842	-0.955298	3.10958e-29	4.59587e-28
ENSG00000130731.15	METTL26	4530	4819	2436	2762	47.0667	51.8406	23.4387	27.8794	-0.896503	3.31693e-29	4.89941e-28
ENSG00000140367.11	UBE2Q2	3394	2851	1556	1613	8.27853	7.19551	5.05484	4.52916	-1.02357	3.4518e-29	5.0956e-28
ENSG00000101311.15	FERMT1	1920	2022	884	798	2.61024	2.92551	1.43611	1.26954	-1.27508	3.76593e-29	5.55603e-28
ENSG00000139624.12	CERS5	3671	3305	1887	1990	12.4784	11.2762	8.5481	9.13651	-0.893618	3.82353e-29	5.63767e-28
ENSG00000132356.11	PRKAA1	12212	10914	7623	7530	21.3413	18.9886	19.0245	16.6839	-0.654936	4.61312e-29	6.79787e-28
ENSG00000187796.14	CARD9	6262	6708	3767	3993	18.187	19.285	11.489	11.8747	-0.789842	4.85877e-29	7.15562e-28
ENSG00000235288.3	AC099329.1	11	18	300	306	0.064705	0.143646	3.37077	3.23375	4.33577	4.92213e-29	7.24464e-28
ENSG00000110002.15	VWA5A	772	805	1801	1998	2.60199	2.29184	6.27894	6.70628	1.21956	4.99155e-29	7.34247e-28
ENSG00000185112.5	FAM43A	617	732	1769	1861	1.6315	2.03686	5.59863	5.55815	1.37831	5.03202e-29	7.39763e-28
ENSG00000154473.17	BUB3	19793	18449	12977	14155	37.4859	35.0563	37.434	35.8828	-0.542329	5.11552e-29	7.51594e-28
ENSG00000023330.14	ALAS1	5740	5705	3538	3578	18.5733	19.4408	13.8469	13.2803	-0.732569	5.23048e-29	7.68032e-28
ENSG00000013288.8	MAN2B2	3429	3672	1891	1867	4.09619	4.59753	2.32913	2.03277	-0.965806	5.25705e-29	7.71479e-28
ENSG00000117984.13	CTSD	2125	2115	3856	4634	34.9226	36.7133	73.0328	74.9852	0.952116	5.26847e-29	7.72698e-28
ENSG00000188761.12	BCL2L15	108	99	557	562	0.230912	0.175482	1.11269	1.08882	2.38855	5.28936e-29	7.75305e-28
ENSG00000128000.15	ZNF780B	2514	2412	4646	4467	2.92014	2.66639	7.70787	7.09474	0.841826	5.31452e-29	7.78535e-28
ENSG00000089195.14	TRMT6	8908	8040	5334	5714	23.1067	19.9742	16.498	17.1651	-0.663738	5.40546e-29	7.91392e-28
ENSG00000144554.10	FANCD2	14504	13725	9459	8837	22.1631	22.3029	17.0363	16.0418	-0.670655	5.73769e-29	8.39537e-28
ENSG00000100591.7	AHSA1	12223	11505	7588	8455	71.2974	68.2429	51.5069	51.9878	-0.612271	6.0806e-29	8.89189e-28
ENSG00000182118.7	FAM89A	1740	1738	741	809	9.91762	9.89713	5.01315	5.07081	-1.21407	6.15162e-29	8.99046e-28
ENSG00000105662.15	CRTC1	1993	2359	834	956	2.83137	4.03843	2.17249	1.86504	-1.33305	6.87242e-29	1.0038e-27
ENSG00000068784.12	SRBD1	4347	4012	2210	2533	8.61321	8.27614	5.28545	5.5429	-0.865216	6.91539e-29	1.00934e-27
ENSG00000179918.18	SEPHS2	18403	17861	12655	13456	50.9365	50.8954	41.6044	41.1308	-0.521264	6.91846e-29	1.00934e-27
ENSG00000173261.8	PLAC8L1	96	80	526	520	0.756629	0.625964	5.10941	4.51865	2.5265	7.58232e-29	1.10554e-27
ENSG00000143776.18	CDC42BPA	12200	12046	8155	7840	8.53908	9.11381	7.33746	6.67348	-0.646235	7.68645e-29	1.12007e-27
ENSG00000153234.13	NR4A2	209	205	822	786	0.431681	0.441594	2.1351	1.83223	1.9117	7.83418e-29	1.14093e-27
ENSG00000134283.17	PPHLN1	19093	18049	13211	13497	58.0868	59.3943	58.2313	55.4152	-0.522155	7.93108e-29	1.15437e-27
ENSG00000167378.8	IRGQ	2485	2266	4477	4355	1.96204	1.95643	4.08809	3.67774	0.849339	7.98356e-29	1.16133e-27
ENSG00000100077.14	GRK3	3060	3038	1646	1668	2.40191	2.47559	1.63046	1.55082	-0.926778	8.27459e-29	1.20296e-27
ENSG00000071894.16	CPSF1	18419	19661	12424	12889	41.6597	45.751	38.8756	38.1032	-0.637625	8.68801e-29	1.26232e-27
ENSG00000111906.17	HDDC2	6031	6094	3759	3775	42.6874	45.144	25.7967	25.0094	-0.733625	8.84366e-29	1.28419e-27
ENSG00000114520.10	SNX4	4761	4378	2679	2812	13.9978	13.268	9.63287	9.08119	-0.781364	9.62483e-29	1.39681e-27
ENSG00000141699.10	RETREG3	3004	2670	5075	5113	6.27789	5.99052	12.9073	12.7469	0.799092	9.77798e-29	1.41821e-27
ENSG00000060138.12	YBX3	20925	20266	14363	15451	76.3367	75.3686	70.9496	71.1404	-0.513873	1.00718e-28	1.45998e-27
ENSG00000284770.1	TBCE	679	617	1563	1670	18.3329	17.8244	17.2905	17.4368	1.27221	1.04733e-28	1.51729e-27
ENSG00000100206.9	DMC1	1231	1032	348	410	4.9438	4.43174	1.57668	2.22988	-1.62448	1.06048e-28	1.53545e-27
ENSG00000164626.8	KCNK5	8662	9051	5429	5876	15.9408	17.409	11.8378	11.9439	-0.696592	1.06709e-28	1.54412e-27
ENSG00000064607.16	SUGP2	20554	19983	30373	29941	28.8932	27.7915	46.6533	44.8128	0.52704	1.10223e-28	1.59403e-27
ENSG00000100918.12	REC8	277	379	1166	1254	1.00325	1.43337	4.92393	4.82346	1.83146	1.14792e-28	1.65915e-27
ENSG00000152455.15	SUV39H2	4620	4152	2539	2612	13.618	14.8176	8.1723	7.7845	-0.813834	1.16793e-28	1.68709e-27
ENSG00000114737.15	CISH	4528	4572	2554	2812	10.1967	10.2745	6.20175	6.91045	-0.810443	1.17922e-28	1.70242e-27
ENSG00000179051.13	RCC2	84910	83027	62286	65704	151.205	151.621	128.263	126.025	-0.439283	1.19038e-28	1.71654e-27
ENSG00000138798.11	EGF	246	269	892	936	0.401672	0.539422	1.6908	1.95143	1.77913	1.1897e-28	1.71654e-27
ENSG00000274925.1	ZKSCAN2-DT	509	533	1356	1463	1.1403	1.22758	3.58786	3.59034	1.38736	1.30004e-28	1.87359e-27
ENSG00000054116.11	TRAPPC3	8137	7745	5133	5452	44.0521	44.0148	33.2932	33.8552	-0.632436	1.37096e-28	1.97465e-27
ENSG00000189362.11	NEMP2	2836	2618	1434	1397	3.69896	3.53572	2.21991	2.08699	-0.991445	1.45566e-28	2.09543e-27
ENSG00000101464.10	PIGU	4181	3988	2396	2418	18.6553	18.4023	12.9614	12.2862	-0.8093	1.46981e-28	2.11457e-27
ENSG00000153044.9	CENPH	5957	5551	3371	3753	32.5802	31.3248	22.2531	22.8592	-0.739306	1.50226e-28	2.16001e-27
ENSG00000178852.15	EFCAB13	358	359	1080	1108	1.64729	1.60398	5.18994	5.19905	1.56239	1.53892e-28	2.21144e-27
ENSG00000147804.9	SLC39A4	2723	3116	1378	1409	19.5928	22.5673	10.9513	9.61045	-1.11624	1.58986e-28	2.28332e-27
ENSG00000155363.18	MOV10	5655	5571	3418	3641	11.2203	11.6319	7.97653	8.42274	-0.716908	1.79258e-28	2.57299e-27
ENSG00000136982.5	DSCC1	6443	6051	3959	4046	20.232	19.7544	15.4738	14.7689	-0.688579	1.82861e-28	2.62318e-27
ENSG00000270127.2	AC027020.2	1076	900	315	269	3.05527	2.65474	1.04756	0.848981	-1.801	2.00118e-28	2.86909e-27
ENSG00000135324.5	MRAP2	516	584	1446	1581	1.67453	1.97573	5.67962	5.78654	1.41071	2.06039e-28	2.95228e-27
ENSG00000227748.1	AL138916.1	391	290	28	32	3.33449	2.28662	0.201529	0.244274	-3.54857	2.19772e-28	3.14725e-27
ENSG00000206053.12	JPT2	14997	14806	10391	10662	32.6876	33.6285	28.5081	26.7218	-0.548528	2.27552e-28	3.25678e-27
ENSG00000171291.8	ZNF439	1631	1520	3058	3107	4.44569	4.25728	10.1075	9.57198	0.922146	2.29098e-28	3.27703e-27
ENSG00000104946.12	TBC1D17	1984	2028	3691	3855	6.80233	7.41742	12.6885	12.0172	0.863615	2.40135e-28	3.43292e-27
ENSG00000124193.14	SRSF6	22651	20624	15242	15700	40.24	38.1898	36.5442	33.5232	-0.529892	2.47327e-28	3.53371e-27
ENSG00000196177.12	ACADSB	1853	1824	846	860	2.27244	2.37245	1.36846	1.40687	-1.15486	2.612e-28	3.72978e-27
ENSG00000162434.11	JAK1	25141	23552	34618	35384	37.2738	35.8907	60.922	58.5593	0.477453	2.64465e-28	3.77424e-27
ENSG00000135750.14	KCNK1	24	20	303	324	0.086224	0.058805	2.0358	1.45256	3.78655	2.69927e-28	3.84998e-27
ENSG00000175931.12	UBE2O	10878	10358	15383	16275	15.6221	15.2086	25.9103	25.6736	0.529034	2.7326e-28	3.89529e-27
ENSG00000230487.7	PSMG3-AS1	475	386	49	68	0.737641	0.659268	0.164916	0.158439	-2.92676	2.79598e-28	3.98335e-27
ENSG00000155463.12	OXA1L	10186	9825	6569	7103	39.9316	41.5094	30.965	31.2144	-0.597097	2.91786e-28	4.15461e-27
ENSG00000170266.15	GLB1	6897	6924	4387	4541	22.6781	22.7461	20.34	18.4194	-0.677922	3.21219e-28	4.57108e-27
ENSG00000251474.6	RPL32P3	2087	1988	3857	3783	5.48205	5.44163	11.976	10.8776	0.860875	3.22809e-28	4.59108e-27
ENSG00000185344.13	ATP6V0A2	11455	10906	16443	16844	14.4307	14.2833	30.0243	28.713	0.527454	3.25077e-28	4.6207e-27
ENSG00000196116.7	TDRD7	1400	1393	569	578	2.76536	2.83263	1.50642	1.45406	-1.33105	3.44462e-28	4.89344e-27
ENSG00000107036.11	RIC1	10144	9834	15322	15219	11.7582	11.7808	22.2212	20.3859	0.566032	3.45127e-28	4.90009e-27
ENSG00000168393.12	DTYMK	8573	8633	5511	5890	52.5216	55.2644	42.6171	42.3303	-0.641741	3.46435e-28	4.91586e-27
ENSG00000280138.1	AC027290.2	1980	1888	3537	3661	0.948829	0.93285	1.94502	1.85987	0.84929	3.4809e-28	4.93653e-27
ENSG00000182986.13	ZNF320	424	522	1477	1417	8.07382	4.97861	22.1195	19.9185	1.56436	3.51959e-28	4.98855e-27
ENSG00000185198.11	PRSS57	7684	8563	4452	4997	57.2713	65.2308	38.5909	39.9844	-0.832242	3.71469e-28	5.26209e-27
ENSG00000149474.13	KAT14	3808	3872	2189	2121	10.8595	11.1245	8.87642	7.32751	-0.880144	3.8857e-28	5.50121e-27
ENSG00000173209.23	AHSA2P	11744	11227	7912	8071	18.9094	18.6442	12.1767	11.6043	-0.569807	4.10655e-28	5.81056e-27
ENSG00000156140.9	ADAMTS3	5624	5228	3353	3257	6.42153	6.26549	4.47926	4.00798	-0.760673	4.56114e-28	6.45012e-27
ENSG00000163251.3	FZD5	2671	2574	4441	4930	2.80164	2.76657	5.48795	5.67313	0.789353	4.64591e-28	6.56627e-27
ENSG00000134755.15	DSC2	8195	7501	5007	5332	8.57954	6.07655	3.89174	4.12493	-0.64883	4.89395e-28	6.91292e-27
ENSG00000130402.11	ACTN4	42694	44360	30421	31703	71.846	76.697	60.8351	58.8676	-0.534903	4.91694e-28	6.94144e-27
ENSG00000186364.11	NUDT17	444	438	1184	1298	2.0304	2.03413	5.87753	6.0341	1.44468	4.94235e-28	6.97336e-27
ENSG00000171530.13	TBCA	10472	10112	6789	7342	112.754	112.346	87.1399	86.9108	-0.590208	5.09395e-28	7.18319e-27
ENSG00000118217.5	ATF6	15202	13535	9557	9090	14.7883	13.5478	11.2005	9.99394	-0.668313	5.30207e-28	7.47243e-27
ENSG00000104814.12	MAP4K1	3737	3768	2133	2197	11.0901	11.8761	7.97799	7.19843	-0.840943	5.81954e-28	8.19709e-27
ENSG00000163902.11	RPN1	36562	34254	26073	26663	117.443	112.243	99.2586	94.2767	-0.471525	5.85448e-28	8.24164e-27
ENSG00000012174.11	MBTPS2	1771	1463	600	696	2.85962	2.45589	1.52219	1.27937	-1.36542	6.03206e-28	8.48683e-27
ENSG00000108848.15	LUC7L3	40471	37716	28541	28123	64.6201	64.6286	63.2852	54.0552	-0.510055	6.37803e-28	8.96851e-27
ENSG00000130175.9	PRKCSH	20895	20362	29052	30177	86.9223	81.9512	148.39	144.887	0.474582	6.46904e-28	9.09136e-27
ENSG00000047410.13	TPR	58618	53264	40535	39893	48.1896	45.0102	39.8833	36.7672	-0.521338	6.47951e-28	9.10093e-27
ENSG00000122359.17	ANXA11	14013	13496	9620	9948	27.2338	25.4715	15.8854	14.7258	-0.538251	6.49549e-28	9.11823e-27
ENSG00000165983.14	PTER	3062	3002	1516	1736	6.66717	6.84798	4.28521	4.32755	-0.947456	6.86604e-28	9.63298e-27
ENSG00000120158.11	RCL1	9330	8850	13289	14081	31.7443	31.4127	56.6787	55.2622	0.543251	7.02242e-28	9.84681e-27
ENSG00000103342.12	GSPT1	36624	33540	25394	25338	40.3327	38.3344	35.5842	32.8391	-0.513327	7.03528e-28	9.85374e-27
ENSG00000074621.13	SLC24A1	1512	1394	2846	2916	2.21196	2.23589	5.00026	4.75464	0.941403	7.03176e-28	9.85374e-27
ENSG00000123360.11	PDE1B	1581	1673	3145	3326	3.62306	4.2287	7.46935	7.99329	0.943354	7.66007e-28	1.07228e-26
ENSG00000259943.1	AL050341.2	1231	1206	2404	2716	5.61931	5.68055	12.9875	13.7264	1.02267	8.35179e-28	1.16845e-26
ENSG00000152689.17	RASGRP3	590	573	1425	1530	0.999515	1.1267	2.95556	2.79053	1.29782	8.6248e-28	1.20597e-26
ENSG00000146083.11	RNF44	6984	7409	11387	12211	14.7688	16.6683	29.6505	29.5717	0.664474	8.65071e-28	1.20891e-26
ENSG00000125814.17	NAPB	1869	1719	3264	3612	3.62814	3.47618	7.76972	8.25415	0.891155	8.88555e-28	1.24103e-26
ENSG00000158042.8	MRPL17	3329	3283	1828	1922	14.1523	13.958	9.36593	8.9299	-0.865617	1.00082e-27	1.39705e-26
ENSG00000141569.11	TRIM65	6813	6752	4319	4531	14.7371	15.127	11.9463	11.5526	-0.663613	1.02685e-27	1.43259e-26
ENSG00000135828.11	RNASEL	3133	3008	5057	5492	5.14266	5.17782	9.61003	9.87021	0.733033	1.03222e-27	1.43927e-26
ENSG00000070761.7	CFAP20	4416	4177	2425	2691	24.2311	23.6936	16.1621	16.3386	-0.795727	1.04242e-27	1.45268e-26
ENSG00000231074.8	HCG18	688	633	165	125	1.98197	1.90525	0.801264	0.684261	-2.23017	1.09684e-27	1.52766e-26
ENSG00000163558.12	PRKCI	4497	4243	2571	2733	6.90672	6.81713	5.12863	5.69734	-0.767496	1.11598e-27	1.55344e-26
ENSG00000100479.12	POLE2	3720	3081	1679	1841	17.1367	14.5534	10.6866	10.4222	-0.995645	1.11778e-27	1.55508e-26
ENSG00000130723.19	PRRC2B	17734	18573	12277	12310	12.9157	14.0915	11.4985	10.6225	-0.609995	1.16136e-27	1.61482e-26
ENSG00000197933.12	ZNF823	1159	1078	2335	2372	3.41429	3.28253	8.2373	7.99707	1.02712	1.23536e-27	1.71674e-26
ENSG00000247556.6	OIP5-AS1	20749	18633	13693	13546	25.4582	24.0417	22.6743	20.7674	-0.576942	1.34068e-27	1.86206e-26
ENSG00000124440.15	HIF3A	927	839	251	296	1.41022	1.57724	0.820677	1.14295	-1.73844	1.34258e-27	1.86366e-26
ENSG00000165704.14	HPRT1	9686	8964	6003	6550	49.2043	46.402	36.0945	36.3228	-0.618194	1.34446e-27	1.86523e-26
ENSG00000273416.1	AL732292.2	5	14	301	276	0.050323	0.199797	4.58184	3.75343	4.87507	1.37473e-27	1.90617e-26
ENSG00000259494.1	MRPL46	725	714	1647	1768	22.365	20.9944	15.2071	16.2486	1.19916	1.51366e-27	2.09763e-26
ENSG00000124783.13	SSR1	26982	25399	19010	18822	23.0748	21.273	21.0276	19.0965	-0.515244	1.51794e-27	2.1024e-26
ENSG00000261341.6	AC010325.1	47	28	372	382	0.494065	0.309853	3.2376	3.02767	3.28681	1.54734e-27	2.14192e-26
ENSG00000174720.15	LARP7	8129	7422	5061	5188	29.2463	27.25	23.3295	21.9448	-0.64746	1.5672e-27	2.1682e-26
ENSG00000196923.13	PDLIM7	7766	8344	4946	5064	40.3732	44.5039	30.3145	29.0928	-0.734849	1.58211e-27	2.18762e-26
ENSG00000198604.10	BAZ1A	16040	14419	10397	10130	21.4692	19.4127	16.8916	14.9914	-0.61422	1.5968e-27	2.20671e-26
ENSG00000235701.1	PCBP2P1	31	17	390	302	0.177498	0.270942	3.92777	3.19774	3.81133	1.60069e-27	2.21085e-26
ENSG00000123415.15	SMUG1	1409	1253	517	552	6.47742	5.4798	2.5984	2.67336	-1.36239	1.72297e-27	2.37842e-26
ENSG00000117118.9	SDHB	10515	9861	6929	7152	69.875	66.3464	52.6905	51.4554	-0.579547	1.86543e-27	2.57365e-26
ENSG00000142512.14	SIGLEC10	7031	6897	4519	4640	17.6959	17.9842	13.6778	12.5674	-0.65174	1.88713e-27	2.60214e-26
ENSG00000103485.17	QPRT	7880	7858	5140	5325	30.9511	31.9538	24.2547	23.4462	-0.636064	1.90842e-27	2.63005e-26
ENSG00000107833.10	NPM3	9437	9831	5660	6489	81.5612	87.1821	57.3975	62.0402	-0.714963	1.95916e-27	2.69848e-26
ENSG00000157045.8	NTAN1	1680	1656	733	781	8.36171	9.98352	5.3583	4.67632	-1.18733	2.02983e-27	2.79427e-26
ENSG00000272556.2	GTF2IP13	1890	1813	3546	3473	1.23101	1.43234	3.21474	2.55635	0.876599	2.03855e-27	2.80472e-26
ENSG00000179406.7	LINC00174	2009	2080	4094	3862	5.28983	5.67929	14.4157	11.7821	0.913867	2.18323e-27	3.00213e-26
ENSG00000129566.12	TEP1	5082	5174	8069	8575	4.28194	4.38002	8.44147	8.04639	0.650495	2.22281e-27	3.05485e-26
ENSG00000122644.12	ARL4A	2684	2225	4478	5009	12.8044	11.1737	24.8279	25.1636	0.904578	2.2401e-27	3.07693e-26
ENSG00000101109.11	STK4	19183	18085	28150	27482	23.8249	23.5719	54.4255	48.3717	0.532385	2.24334e-27	3.07967e-26
ENSG00000167333.12	TRIM68	1237	1292	2549	2692	2.88988	3.12995	8.24163	7.97679	1.00307	2.27026e-27	3.11491e-26
ENSG00000257218.5	GATC	5927	5258	3416	3403	14.8147	14.0898	10.8458	10.3063	-0.759038	2.30347e-27	3.15873e-26
ENSG00000141959.16	PFKL	27827	29547	19118	20390	71.2493	76.7957	52.1089	50.4751	-0.587093	2.3283e-27	3.19102e-26
ENSG00000115365.11	LANCL1	11704	10518	7420	7686	17.9483	16.8996	13.9118	13.3963	-0.602704	2.40394e-27	3.29288e-26
ENSG00000135387.20	CAPRIN1	47888	44607	34343	34706	99.7206	92.5616	88.1645	82.359	-0.467707	2.40862e-27	3.29747e-26
ENSG00000158715.5	SLC45A3	1110	1281	317	429	2.36559	2.86977	0.852802	0.998969	-1.7334	2.58101e-27	3.53154e-26
ENSG00000163811.11	WDR43	19565	17688	13046	13331	40.3277	37.4878	31.8413	30.2447	-0.543772	2.59283e-27	3.54577e-26
ENSG00000186300.11	ZNF555	887	747	1932	1930	0.989369	0.821484	2.03017	1.94578	1.19633	2.70241e-27	3.69359e-26
ENSG00000235316.1	DUSP8P5	386	413	1102	1291	1.4227	1.60704	5.08755	5.46785	1.5326	2.9589e-27	4.04193e-26
ENSG00000136295.14	TTYH3	3703	4047	2076	2170	6.08413	6.89215	4.41444	4.35601	-0.916952	2.98172e-27	4.07087e-26
ENSG00000254319.5	AC246817.2	728	609	101	164	9.16265	8.05073	1.5243	2.18689	-2.38495	3.10723e-27	4.23991e-26
ENSG00000087157.18	PGS1	3584	3872	6454	6699	11.1589	12.6199	23.7805	23.1892	0.770395	3.11781e-27	4.25201e-26
ENSG00000116903.7	EXOC8	3551	3172	5545	6073	4.98198	4.48982	9.14029	9.30315	0.742521	3.5001e-27	4.77075e-26
ENSG00000143157.11	POGK	24910	23302	33966	34828	30.3	29.1787	49.6406	47.2089	0.466633	3.74899e-27	5.1072e-26
ENSG00000204248.10	COL11A2	156	178	695	711	0.171792	0.202172	0.955043	0.96083	2.02516	3.94585e-27	5.37244e-26
ENSG00000139620.12	KANSL2	6194	5575	3649	3781	21.3602	19.3821	15.3234	14.6438	-0.70945	4.63322e-27	6.30488e-26
ENSG00000122741.15	DCAF10	3634	3606	2081	2136	4.28843	4.43063	3.18033	2.95703	-0.826952	4.69987e-27	6.39208e-26
ENSG00000106105.13	GARS	17960	16831	12445	12673	53.0525	51.0537	43.8651	41.8534	-0.516188	4.73349e-27	6.43429e-26
ENSG00000155307.18	SAMSN1	52569	48635	37206	39260	210.903	198.598	178.224	173.261	-0.450911	4.97902e-27	6.76435e-26
ENSG00000143199.17	ADCY10	36	13	365	350	0.0447	0.018099	1.41142	0.403852	3.82845	5.04481e-27	6.84999e-26
ENSG00000166794.4	PPIB	31216	29567	20185	22979	215.751	208.664	164.749	175.872	-0.54194	5.07056e-27	6.8812e-26
ENSG00000279880.1	AC134407.3	60	65	437	427	0.204233	0.228405	1.8322	1.63515	2.74206	5.14916e-27	6.98405e-26
ENSG00000101846.6	STS	563	556	119	131	0.609211	0.628893	0.156868	0.157938	-2.21013	5.248e-27	7.11424e-26
ENSG00000086758.15	HUWE1	77771	76940	56858	54928	58.5833	59.976	49.7915	43.44	-0.514991	5.50552e-27	7.45928e-26
ENSG00000100227.17	POLDIP3	13104	12923	18521	20097	31.6414	30.0404	48.4538	48.6942	0.521322	5.77685e-27	7.82264e-26
ENSG00000006194.9	ZNF263	5464	5202	8133	8683	13.1856	13.8997	27.0149	26.4845	0.609657	5.8392e-27	7.90277e-26
ENSG00000163795.13	ZNF513	656	734	1690	1770	2.08987	2.45814	6.60786	6.52191	1.26677	5.99045e-27	8.10306e-26
ENSG00000185650.9	ZFP36L1	2523	2415	4177	4588	5.5298	5.43952	11.1192	11.2999	0.780174	6.75722e-27	9.13528e-26
ENSG00000160299.16	PCNT	24199	25375	16913	17737	21.2597	23.4354	16.9301	16.4282	-0.565099	6.76921e-27	9.14652e-26
ENSG00000178057.14	NDUFAF3	3837	3932	1974	2323	20.8768	20.5679	11.093	12.7808	-0.904004	7.20314e-27	9.72757e-26
ENSG00000186654.20	PRR5	1562	1634	3118	3165	9.94761	11.4537	21.5311	20.32	0.927534	7.47474e-27	1.00889e-25
ENSG00000205903.6	ZNF316	3389	3525	5789	6076	4.83137	5.18274	10.3609	10.0134	0.730989	9.0575e-27	1.22185e-25
ENSG00000196724.12	ZNF418	62	88	504	487	0.108601	0.284569	1.29125	1.41265	2.67431	9.27689e-27	1.25077e-25
ENSG00000143393.16	PI4KB	8157	8241	5401	5464	18.1331	18.8102	13.4713	12.6703	-0.641061	9.37362e-27	1.26313e-25
ENSG00000114626.17	ABTB1	438	465	1228	1271	1.09372	1.17224	3.76108	3.53798	1.42054	9.42443e-27	1.26929e-25
ENSG00000277130.1	AC073569.3	18	37	353	352	0.115737	0.322905	3.78244	3.38591	3.62814	9.60355e-27	1.29271e-25
ENSG00000169738.7	DCXR	6226	6767	3798	4044	56.302	59.886	37.0832	37.6923	-0.777524	1.04645e-26	1.40784e-25
ENSG00000197448.13	GSTK1	7582	7078	4820	4956	42.5914	41.0303	31.3443	29.769	-0.63088	1.06801e-26	1.43608e-25
ENSG00000167272.10	POP5	3637	3437	2047	2086	34.7194	33.181	23.7043	22.1103	-0.82172	1.08658e-26	1.46025e-25
ENSG00000184497.12	TMEM255B	192	216	783	776	0.226034	0.270629	1.07654	1.01316	1.88604	1.17032e-26	1.57194e-25
ENSG00000125450.10	NUP85	9015	8822	5990	6251	36.8454	36.2099	32.2729	30.4549	-0.590366	1.1955e-26	1.6049e-25
ENSG00000260751.2	AC008870.2	168	184	702	717	1.10871	1.25934	5.28905	5.17482	1.96318	1.20017e-26	1.61029e-25
ENSG00000136950.13	ARPC5L	6818	6901	4290	4619	35.0087	36.8599	25.7956	26.6204	-0.671004	1.2284e-26	1.64729e-25
ENSG00000154930.14	ACSS1	3698	3786	2140	2207	7.14509	7.66265	4.88762	4.76452	-0.831485	1.24206e-26	1.66471e-25
ENSG00000251669.5	FAM86EP	261	253	9	15	1.06193	1.13865	0.174598	0.095962	-4.47022	1.24567e-26	1.66865e-25
ENSG00000169914.5	OTUD3	5580	5349	8608	8654	7.06486	6.76778	12.9966	12.1014	0.613098	1.287e-26	1.72308e-25
ENSG00000171135.14	JAGN1	3929	4085	2052	2402	17.3123	18.7167	10.7406	11.823	-0.897172	1.28995e-26	1.72611e-25
ENSG00000156239.11	N6AMT1	2088	1843	3603	3737	3.73684	3.66389	6.48033	6.20026	0.855169	1.33704e-26	1.78816e-25
ENSG00000267002.3	AC060780.1	2781	2623	4739	4703	4.60627	4.64965	9.30508	8.26731	0.759129	1.34105e-26	1.79256e-25
ENSG00000178201.4	VN1R1	99	104	542	522	0.426908	0.454174	2.72976	2.69687	2.34331	1.53441e-26	2.04992e-25
ENSG00000214548.16	MEG3	40612	40912	58430	58960	80.1385	81.7723	144.991	138.701	0.478878	1.65022e-26	2.20346e-25
ENSG00000107758.15	PPP3CB	5814	5149	3358	3260	13.9089	12.4961	10.9112	10.0962	-0.772871	1.7277e-26	2.30567e-25
ENSG00000205639.10	MFSD2B	1264	1309	495	540	3.79247	4.11201	1.95483	1.7201	-1.3624	1.74192e-26	2.3234e-25
ENSG00000160172.10	FAM86C2P	294	313	28	13	1.18266	1.22424	0.144646	0.028883	-3.93076	1.84128e-26	2.45461e-25
ENSG00000138698.14	RAP1GDS1	5372	4932	3196	3273	12.3787	11.595	9.85042	9.84836	-0.717612	1.84832e-26	2.46268e-25
ENSG00000185340.15	GAS2L1	4292	4585	7263	8073	11.122	12.1005	21.9131	22.0139	0.739333	1.86142e-26	2.4788e-25
ENSG00000196428.12	TSC22D2	2207	2420	4242	4517	3.10566	3.03881	5.00511	5.04429	0.871614	1.91496e-26	2.54874e-25
ENSG00000280202.1	AC005831.1	1580	1393	640	609	6.02056	5.40923	2.87643	2.53029	-1.29567	1.93855e-26	2.57876e-25
ENSG00000100038.19	TOP3B	5644	5778	9129	9227	12.8963	13.9873	25.1663	23.6971	0.637078	1.94039e-26	2.57982e-25
ENSG00000185475.10	TMEM179B	1778	1739	811	854	12.5417	13.0552	7.03446	7.08592	-1.12614	2.04985e-26	2.7239e-25
ENSG00000137807.15	KIF23	10524	9506	15810	15417	23.2306	23.5337	43.4812	41.893	0.595674	2.0899e-26	2.77564e-25
ENSG00000134982.16	APC	6408	5791	9729	9705	4.95229	4.90511	12.6578	11.5239	0.626454	2.30633e-26	3.06146e-25
ENSG00000171204.12	TMEM126B	5687	5157	3265	3539	38.7528	34.1084	23.185	24.0333	-0.719091	2.31004e-26	3.06475e-25
ENSG00000214273.4	AGGF1P1	105	103	545	523	0.367497	0.374783	2.16811	1.91011	2.31436	2.31842e-26	3.07423e-25
ENSG00000176783.14	RUFY1	6587	6380	9764	10137	20.8901	20.919	36.0421	34.5944	0.571019	2.34222e-26	3.10413e-25
ENSG00000137815.14	RTF1	12495	12266	8240	9061	18.9244	19.1933	14.9464	15.014	-0.56527	2.62369e-26	3.47531e-25
ENSG00000184226.14	PCDH9	3429	3163	5667	5580	0.863454	0.822077	1.72512	1.55213	0.725253	2.63619e-26	3.49001e-25
ENSG00000158863.21	FAM160B2	4692	4528	7472	7429	12.8064	11.9806	21.8263	20.8183	0.646303	2.63826e-26	3.49089e-25
ENSG00000132294.14	EFR3A	6653	6008	4035	3987	9.25131	8.38554	6.50591	6.09863	-0.703598	2.64143e-26	3.49322e-25
ENSG00000142065.13	ZFP14	1636	1492	2939	3065	1.70558	1.69812	4.75712	5.31387	0.894435	2.99561e-26	3.95951e-25
ENSG00000198833.6	UBE2J1	8591	7634	5238	5438	14.1939	13.0385	10.2808	9.87635	-0.649562	3.0607e-26	4.04341e-25
ENSG00000136877.14	FPGS	8641	8996	5612	5992	38.1401	42.016	29.3479	29.2197	-0.652466	3.12099e-26	4.12087e-25
ENSG00000134884.14	ARGLU1	41380	38856	54644	56912	76.5867	73.7823	119.432	115.208	0.428887	3.1683e-26	4.18112e-25
ENSG00000183496.5	MEX3B	16857	17259	11864	11689	32.0427	33.9006	27.6638	25.5956	-0.581561	3.2334e-26	4.26476e-25
ENSG00000100697.14	DICER1	14481	13618	9711	9176	10.9718	10.4604	9.91349	8.10945	-0.618214	3.36285e-26	4.43315e-25
ENSG00000279765.3	AC013394.1	94	97	527	499	0.926343	0.829626	2.53556	2.39966	2.37919	3.72344e-26	4.90592e-25
ENSG00000180828.2	BHLHE22	655	643	138	182	1.43855	1.41735	0.33941	0.444831	-2.07009	3.85938e-26	5.08233e-25
ENSG00000170633.16	RNF34	7640	7467	5000	5205	28.1732	27.6675	23.2433	21.7372	-0.6131	3.97164e-26	5.2274e-25
ENSG00000169981.10	ZNF35	1670	1585	2960	3224	4.54551	4.54787	9.88692	10.1362	0.878472	4.04951e-26	5.32707e-25
ENSG00000113851.14	CRBN	6485	5551	9786	10039	24.0288	19.6531	43.4736	38.5534	0.674971	4.10814e-26	5.40134e-25
ENSG00000265972.5	TXNIP	16434	15405	22354	23381	42.2381	40.6695	67.4215	65.538	0.475892	4.20957e-26	5.53179e-25
ENSG00000235954.6	TTC28-AS1	2413	2352	1235	1291	15.9023	15.4616	16.7556	14.396	-0.962795	4.3358e-26	5.69466e-25
ENSG00000260285.1	AL133367.1	148	196	804	722	0.255339	0.351314	1.62578	1.3537	2.10093	4.78554e-26	6.28203e-25
ENSG00000153443.12	UBALD1	2355	2699	4834	4973	10.7813	13.587	24.4592	22.796	0.90717	5.05659e-26	6.63435e-25
ENSG00000132718.8	SYT11	2263	2143	4293	3986	3.05825	2.97806	7.03398	5.95155	0.865021	5.1438e-26	6.74521e-25
ENSG00000137409.19	MTCH1	9475	9293	5760	6613	34.8296	35.2811	25.7029	27.52	-0.649766	5.31783e-26	6.96974e-25
ENSG00000119801.12	YPEL5	1244	1156	2371	2485	4.32471	3.8573	9.53927	9.02283	0.97016	5.45472e-26	7.14539e-25
ENSG00000035687.9	ADSS	14197	12645	9085	9528	44.2353	41.5226	35.0736	33.5746	-0.574062	5.60498e-26	7.33837e-25
ENSG00000112651.11	MRPL2	4679	4349	2670	2899	28.0707	28.225	21.1675	20.9133	-0.744015	5.6688e-26	7.41802e-25
ENSG00000165819.11	METTL3	8921	8829	13422	13484	32.8502	33.6712	61.8162	57.3871	0.553325	5.72472e-26	7.48726e-25
ENSG00000080824.18	HSP90AA1	199268	179616	140878	141053	430.333	396.894	371.136	342.253	-0.471673	5.88349e-26	7.69087e-25
ENSG00000089916.17	GPATCH2L	9448	8971	14450	13986	8.68583	8.83663	14.8527	13.9699	0.580934	6.28485e-26	8.21122e-25
ENSG00000173992.8	CCS	1906	1829	901	925	12.3658	11.9322	6.85395	6.8807	-1.07914	6.31638e-26	8.24808e-25
ENSG00000198625.12	MDM4	11827	10523	18531	17433	11.4915	9.40172	18.9275	15.3175	0.64215	6.63959e-26	8.66108e-25
ENSG00000165168.7	CYBB	1546	1553	2949	3007	2.54972	2.68859	5.89474	5.43895	0.895363	6.63961e-26	8.66108e-25
ENSG00000204256.12	BRD2	20273	19057	28303	28385	33.8033	34.0308	60.2317	53.7305	0.481431	7.30898e-26	9.52923e-25
ENSG00000245910.8	SNHG6	14340	13558	19804	22526	185.437	176.788	293.624	306.539	0.553451	7.5771e-26	9.87364e-25
ENSG00000135974.9	C2orf49	2988	2683	4906	4944	4.83475	4.37333	9.96831	9.57967	0.751032	7.63648e-26	9.94581e-25
ENSG00000105341.18	DMAC2	5502	5505	8370	9289	22.9357	23.3683	41.0253	42.4047	0.633516	7.74721e-26	1.00847e-24
ENSG00000181450.17	ZNF678	3243	2809	5389	5333	4.08754	3.25399	6.72905	6.71001	0.780407	8.17832e-26	1.06404e-24
ENSG00000130244.12	FAM98C	684	599	1577	1558	2.82403	2.33378	4.79577	4.38366	1.24397	8.29715e-26	1.07893e-24
ENSG00000140575.12	IQGAP1	39338	35897	27404	26746	43.4333	39.7046	37.1824	35.675	-0.519519	8.56334e-26	1.11297e-24
ENSG00000144893.12	MED12L	3112	2986	5482	5203	2.29755	2.49174	4.86393	4.50127	0.763701	8.71362e-26	1.13191e-24
ENSG00000198836.9	OPA1	19708	17744	13156	13698	27.5953	26.88	22.474	21.2843	-0.525829	9.0109e-26	1.16991e-24
ENSG00000102384.13	CENPI	2245	2043	1032	1136	6.32937	5.99741	3.63874	3.50876	-1.03083	9.09883e-26	1.18071e-24
ENSG00000115170.13	ACVR1	1184	1234	2409	2554	3.21339	3.21108	7.55997	7.16725	0.989171	9.27423e-26	1.20285e-24
ENSG00000128881.16	TTBK2	4221	3871	6486	6679	3.26463	3.0092	5.80921	5.66347	0.656045	9.31882e-26	1.208e-24
ENSG00000114805.17	PLCH1	1205	1035	413	428	1.35037	1.55985	0.591807	0.53367	-1.45859	9.51147e-26	1.23233e-24
ENSG00000249087.6	ZNF436-AS1	371	335	979	1147	1.13549	1.14744	3.80528	4.28275	1.5425	9.56061e-26	1.23805e-24
ENSG00000112137.17	PHACTR1	6252	6158	9879	9706	13.8156	12.7678	22.0883	21.2906	0.611877	9.72474e-26	1.25865e-24
ENSG00000133398.3	MED10	3556	3601	5746	6252	23.1288	23.4681	44.1562	43.1683	0.697065	1.03448e-25	1.33821e-24
ENSG00000100225.17	FBXO7	17392	16697	24233	24637	53.5235	50.1537	60.1287	56.194	0.473123	1.03892e-25	1.34326e-24
ENSG00000165282.13	PIGO	3377	3362	1947	1939	6.90303	6.94717	3.77817	3.2597	-0.841058	1.07462e-25	1.3887e-24
ENSG00000108506.12	INTS2	7783	7385	11751	11590	9.93375	10.0026	18.6282	17.2541	0.575948	1.07687e-25	1.39088e-24
ENSG00000189050.15	RNFT1	1406	1176	469	536	9.11786	9.10098	3.51923	3.40516	-1.40743	1.10102e-25	1.42133e-24
ENSG00000109065.11	NAT9	2768	2796	4730	4863	12.3992	13.3112	25.2684	24.7209	0.738463	1.16801e-25	1.50703e-24
ENSG00000181789.14	COPG1	9965	9920	6601	7135	25.0122	25.7738	19.484	19.9531	-0.581712	1.2349e-25	1.59251e-24
ENSG00000102900.12	NUP93	13372	13783	9087	9735	29.0309	35.3378	28.4331	29.8124	-0.577205	1.23655e-25	1.59382e-24
ENSG00000010404.17	IDS	4088	3914	6408	6532	6.17727	6.42033	12.4124	11.7501	0.646866	1.25056e-25	1.61104e-24
ENSG00000164904.17	ALDH7A1	2060	1924	935	1042	4.90719	5.43046	2.25406	2.00313	-1.05832	1.2572e-25	1.61875e-24
ENSG00000148175.12	STOM	21626	19742	14662	15530	52.7491	49.5581	42.8315	42.3388	-0.500747	1.26347e-25	1.62598e-24
ENSG00000260032.1	NORAD	47148	42561	63615	64679	61.9519	57.6184	100.057	94.4005	0.470575	1.29365e-25	1.66396e-24
ENSG00000130770.17	ATP5IF1	7271	7190	10664	11359	71.1441	68.7512	55.5852	56.2697	0.559174	1.29511e-25	1.66498e-24
ENSG00000065243.19	PKN2	7170	6774	10818	10718	11.8252	11.1132	25.983	21.5837	0.581207	1.33346e-25	1.7134e-24
ENSG00000234912.12	SNHG20	1020	1056	2119	2288	5.33971	6.75896	14.3786	14.9447	1.03759	1.41525e-25	1.81756e-24
ENSG00000169683.7	LRRC45	1837	1817	847	923	6.08605	6.06785	3.48991	3.26485	-1.09365	1.42024e-25	1.82302e-24
ENSG00000166272.17	WBP1L	6992	6583	9996	11069	12.3094	12.2013	21.3254	22.4664	0.586332	1.4606e-25	1.87386e-24
ENSG00000055070.16	SZRD1	20235	19720	27448	29515	44.9138	44.9916	69.145	69.5145	0.464016	1.48793e-25	1.90793e-24
ENSG00000271533.1	Z83843.1	1118	1019	2176	2265	2.04285	1.91884	4.84469	4.71547	1.00907	1.55039e-25	1.987e-24
ENSG00000100462.15	PRMT5	12882	11954	8674	9046	41.4958	44.2337	35.5951	33.6693	-0.533473	1.68097e-25	2.15324e-24
ENSG00000123636.17	BAZ2B	4066	3733	6665	6439	5.10835	4.87423	11.2964	9.62258	0.703524	1.68557e-25	2.15803e-24
ENSG00000124313.14	IQSEC2	1557	1676	3086	3250	3.1483	3.58304	8.23709	8.44595	0.922102	1.77759e-25	2.27468e-24
ENSG00000139410.14	SDSL	1180	1169	435	494	6.34142	6.39804	2.70175	2.76143	-1.38674	1.90405e-25	2.43524e-24
ENSG00000155760.2	FZD7	1578	1683	3243	3181	2.8503	3.13502	6.99379	6.2713	0.930748	1.9176e-25	2.45132e-24
ENSG00000147144.12	CCDC120	1570	1637	3244	3099	3.67108	3.5276	8.1088	7.28139	0.937234	1.91937e-25	2.45232e-24
ENSG00000112699.10	GMDS	1730	1677	749	847	7.47149	7.43056	3.98131	4.11867	-1.14217	1.92951e-25	2.46401e-24
ENSG00000103061.12	SLC7A6OS	4095	4034	6378	6738	10.9218	10.3541	21.61	17.9136	0.642707	1.93117e-25	2.46487e-24
ENSG00000086598.10	TMED2	29231	26915	20598	21259	84.9821	79.2468	69.0127	67.3207	-0.469834	1.93833e-25	2.47274e-24
ENSG00000103811.16	CTSH	2217	2188	1103	1187	8.37773	8.40417	4.76443	4.61011	-0.991531	2.00723e-25	2.55932e-24
ENSG00000182325.10	FBXL6	2913	3255	1581	1645	12.3045	13.8221	7.008	6.7875	-0.984173	2.09955e-25	2.67566e-24
ENSG00000167600.13	CYP2S1	1378	1352	591	551	3.5088	3.73654	1.83951	1.69283	-1.30313	2.10292e-25	2.67859e-24
ENSG00000133059.16	DSTYK	8323	7777	12515	12269	7.62657	7.38981	13.6538	12.3556	0.576784	2.10735e-25	2.68286e-24
ENSG00000169972.11	PUSL1	3137	3286	1609	1867	18.7384	20.9868	10.891	11.8967	-0.935519	2.19412e-25	2.7919e-24
ENSG00000140740.10	UQCRC2	21321	19332	14537	14949	65.2946	60.592	60.7839	56.7539	-0.509168	2.22942e-25	2.83536e-24
ENSG00000151576.10	QTRT2	5662	5178	3436	3425	10.8026	10.943	8.56465	7.90267	-0.705445	2.2413e-25	2.84902e-24
ENSG00000259878.1	AC126323.3	404	353	46	62	2.75359	2.32393	0.375214	0.364329	-2.85728	2.34038e-25	2.97344e-24
ENSG00000284024.2	HSPA14	4727	4405	2698	2965	8.77354	8.63031	5.89978	5.90044	-0.7366	2.40048e-25	3.04824e-24
ENSG00000110848.8	CD69	343	360	1007	1063	1.65983	1.82395	5.90055	5.69815	1.50989	2.43133e-25	3.08584e-24
ENSG00000164916.10	FOXK1	7839	7770	12178	11963	5.45144	5.65754	11.113	10.0342	0.582651	2.443e-25	3.09908e-24
ENSG00000101190.12	TCFL5	1828	1749	692	880	5.09155	4.82909	1.89926	2.2318	-1.2357	2.47133e-25	3.13342e-24
ENSG00000108352.12	RAPGEFL1	1200	1157	456	495	3.81747	3.06381	1.3217	1.64873	-1.35693	2.51193e-25	3.18327e-24
ENSG00000076555.15	ACACB	2350	2228	1204	1210	3.47897	2.90874	2.05279	2.01611	-0.969547	2.86473e-25	3.62852e-24
ENSG00000081154.11	PCNP	16654	15103	11207	11514	57.7827	52.3349	48.7597	47.4553	-0.528883	2.97744e-25	3.76935e-24
ENSG00000249592.5	AC139887.2	778	758	1850	1725	4.68344	5.41988	16.7805	14.3795	1.17332	3.0774e-25	3.89391e-24
ENSG00000279789.1	AC120114.3	223	194	1015	745	0.669308	0.587766	3.67871	2.50406	2.03708	3.10079e-25	3.92152e-24
ENSG00000110344.9	UBE4A	16117	14875	11059	11347	19.1525	18.0985	15.2973	14.5486	-0.514094	3.12349e-25	3.94822e-24
ENSG00000115616.2	SLC9A2	1079	1020	401	387	2.38276	1.90267	0.689758	0.755995	-1.45918	3.3165e-25	4.19007e-24
ENSG00000169330.8	KIAA1024	747	608	1667	1663	0.837416	0.664034	2.12322	2.00276	1.25308	3.41707e-25	4.31493e-24
ENSG00000119397.16	CNTRL	15281	14707	10806	10950	16.3218	16.1703	14.6099	13.4637	-0.509496	3.43085e-25	4.33015e-24
ENSG00000132541.10	RIDA	1390	1167	488	531	9.74366	8.36805	4.62785	4.2695	-1.37286	3.43828e-25	4.33732e-24
ENSG00000105339.10	DENND3	1712	1691	808	802	3.89666	3.5085	1.92296	2.07686	-1.12643	3.57225e-25	4.50404e-24
ENSG00000144591.18	GMPPA	4567	4770	2818	2756	20.8063	21.8563	11.6057	10.6567	-0.79148	3.70447e-25	4.66838e-24
ENSG00000100226.15	GTPBP1	14494	14844	10136	10584	23.474	24.5463	20.8012	19.9024	-0.549665	3.76958e-25	4.74803e-24
ENSG00000157456.7	CCNB2	9445	8459	13159	14161	43.3921	39.9635	69.9168	69.0635	0.563283	3.98002e-25	5.01056e-24
ENSG00000142864.14	SERBP1	100051	92017	72103	75863	173.982	161.003	151.552	145.955	-0.422743	4.05335e-25	5.1003e-24
ENSG00000227500.9	SCAMP4	4059	4283	2450	2409	11.3879	14.4356	9.39897	8.63379	-0.827198	4.09893e-25	5.15504e-24
ENSG00000148229.12	POLE3	15403	14757	10757	11340	51.2407	51.044	43.111	42.2864	-0.495842	4.14677e-25	5.21257e-24
ENSG00000112787.13	FBRSL1	12086	13911	7594	8254	30.0774	36.0808	17.9332	19.1488	-0.764411	4.49009e-25	5.64129e-24
ENSG00000198668.10	CALM1	31352	29284	22536	23348	58.1269	56.9252	62.6306	50.3054	-0.448582	4.54717e-25	5.71012e-24
ENSG00000176994.10	SMCR8	10780	10918	16018	16399	9.13772	9.6166	16.1042	15.3556	0.531767	4.57276e-25	5.73936e-24
ENSG00000172113.9	NME6	3942	3623	5972	6363	9.97301	8.86007	16.2611	16.6339	0.658705	4.74734e-25	5.95547e-24
ENSG00000122707.11	RECK	920	855	216	308	1.73165	1.61214	0.613175	0.873326	-1.81053	4.96509e-25	6.2255e-24
ENSG00000138600.9	SPPL2A	2942	2679	1519	1620	3.35238	3.14139	1.99188	2.18705	-0.887001	4.98143e-25	6.24284e-24
ENSG00000152580.8	IGSF10	1683	1723	3381	3214	1.18191	1.32264	3.03771	2.53231	0.906905	4.996e-25	6.25795e-24
ENSG00000119421.6	NDUFA8	3905	3631	2148	2364	34.3078	31.6975	21.7092	22.5592	-0.787249	5.36108e-25	6.71187e-24
ENSG00000166165.12	CKB	27924	30234	19474	20499	160	211.45	137.633	144.291	-0.589892	5.44726e-25	6.81633e-24
ENSG00000278053.4	DDX52	5594	4941	3226	3364	7.18633	6.87826	5.22151	5.66275	-0.722549	5.66445e-25	7.08454e-24
ENSG00000172888.11	ZNF621	7881	7629	11843	11754	11.6233	11.3996	20.4588	19.2924	0.55913	5.68681e-25	7.10894e-24
ENSG00000143179.15	UCK2	10762	10428	7072	7764	43.9786	38.3344	24.0299	28.2036	-0.562109	5.7279e-25	7.15671e-24
ENSG00000185591.9	SP1	16275	15142	11297	11329	16.4988	15.3921	13.7776	12.7869	-0.519416	5.77234e-25	7.20862e-24
ENSG00000279821.1	AC145098.2	109	176	743	714	0.222108	0.415559	1.98709	1.72239	2.30232	5.88086e-25	7.34045e-24
ENSG00000242689.2	CNTF	137	148	590	629	0.963294	0.754287	4.45527	3.97365	2.04816	5.97822e-25	7.45824e-24
ENSG00000111678.10	C12orf57	6388	6506	9699	10401	86.2815	88.3125	150.197	150.644	0.592296	6.23389e-25	7.77331e-24
ENSG00000177548.12	RABEP2	2340	2523	4336	4512	7.53965	8.53883	17.7538	17.4205	0.815018	6.52949e-25	8.13783e-24
ENSG00000198131.13	ZNF544	7289	6833	10650	10786	24.8255	23.2109	36.8568	36.7375	0.555962	6.55424e-25	8.16458e-24
ENSG00000156384.14	SFR1	2167	1956	1042	1037	10.7144	9.97205	6.70357	5.70303	-1.03323	6.60332e-25	8.22161e-24
[truncated: 23,383 more rows]

## Sheet: AUC
cpd_name,cancer_type,AUC
indisulam,central_nervous_system cancer,16.4490
indisulam,breast cancer,13.7050
indisulam,stomach cancer,13.9520
indisulam,urinary_tract cancer,16.2460
indisulam,urinary_tract cancer,13.7030
indisulam,kidney cancer,16.2400
indisulam,breast cancer,16.9100
indisulam,urinary_tract cancer,16.3240
indisulam,thyroid cancer,16.4500
indisulam,biliary_tract cancer,15.8380
indisulam,central_nervous_system cancer,17.8750
indisulam,skin cancer,18.1050
indisulam,urinary_tract cancer,14.2690
indisulam,breast cancer,14.6690
indisulam,neuroblastoma,8.0813
indisulam,central_nervous_system cancer,15.6210
indisulam,central_nervous_system cancer,14.6520
indisulam,central_nervous_system cancer,14.6030
indisulam,liver cancer,13.8800
indisulam,kidney cancer,14.9070
indisulam,pleura cancer,14.5300
indisulam,thyroid cancer,14.4240
indisulam,thyroid cancer,12.7720
indisulam,oesophagus cancer,14.9170
indisulam,stomach cancer,16.1460
indisulam,lung cancer,14.1900
indisulam,urinary_tract cancer,12.7540
indisulam,soft_tissue cancer,13.7170
indisulam,large_intestine cancer,10.7720
indisulam,lymphoid neoplasm,10.6280
indisulam,stomach cancer,15.3950
indisulam,thyroid cancer,12.9900
indisulam,upper_aerodigestive_tract cancer,13.5570
indisulam,stomach cancer,15.5320
indisulam,breast cancer,14.9760
indisulam,kidney cancer,14.8070
indisulam,large_intestine cancer,14.6520
indisulam,upper_aerodigestive_tract cancer,14.8170
indisulam,biliary_tract cancer,14.6410
indisulam,ovary cancer,14.6260
indisulam,skin cancer,13.7410
indisulam,lung cancer,14.7860
indisulam,lung cancer,11.1930
indisulam,central_nervous_system cancer,14.7730
indisulam,pancreas cancer,13.9940
indisulam,biliary_tract cancer,12.9230
indisulam,skin cancer,13.1870
indisulam,lung cancer,12.2740
indisulam,lung cancer,14.3760
indisulam,pancreas cancer,11.4540
indisulam,lung cancer,12.5790
indisulam,lung cancer,10.2880
indisulam,lung cancer,13.6720
indisulam,lung cancer,12.7930
indisulam,lung cancer,12.7200
indisulam,large_intestine cancer,16.6680
indisulam,other haematopoietic neoplasm,11.4280
indisulam,other haematopoietic neoplasm,11.1540
indisulam,lymphoid neoplasm,11.3950
indisulam,lymphoid neoplasm,11.5810
indisulam,lymphoid neoplasm,10.3480
indisulam,liver cancer,14.6790
indisulam,neuroblastoma,6.9280
indisulam,other haematopoietic neoplasm,10.3670
indisulam,pleura cancer,14.6860
indisulam,urinary_tract cancer,14.9270
indisulam,pancreas cancer,14.5600
indisulam,other haematopoietic neoplasm,10.6340
indisulam,stomach cancer,14.1140
indisulam,lung cancer,13.9360
indisulam,ovary cancer,15.0000
indisulam,large_intestine cancer,16.1690
indisulam,large_intestine cancer,13.0230
indisulam,ovary cancer,14.6830
indisulam,central_nervous_system cancer,13.9370
indisulam,large_intestine cancer,11.7910
indisulam,large_intestine cancer,10.4880
indisulam,urinary_tract cancer,13.9290
indisulam,lung cancer,18.2120
indisulam,pancreas cancer,15.3340
indisulam,lung cancer,13.1710
indisulam,lymphoid neoplasm,14.0110
indisulam,urinary_tract cancer,16.9020
indisulam,lung cancer,15.5470
indisulam,lung cancer,13.9610
indisulam,other haematopoietic neoplasm,8.2592
indisulam,ovary cancer,14.5240
indisulam,other haematopoietic neoplasm,12.7710
indisulam,lymphoid neoplasm,10.4870
indisulam,lymphoid neoplasm,10.0720
indisulam,lung cancer,11.5970
indisulam,endometrium cancer,14.6980
indisulam,stomach cancer,11.0260
indisulam,lymphoid neoplasm,13.8070
indisulam,large_intestine cancer,14.1570
indisulam,lymphoid neoplasm,11.8170
indisulam,lymphoid neoplasm,13.2530
indisulam,lymphoid neoplasm,14.4980
indisulam,lung cancer,15.9880
indisulam,stomach cancer,16.1580
indisulam,lung cancer,14.5190
indisulam,lung cancer,13.8650
indisulam,kidney cancer,14.5520
indisulam,ovary cancer,16.3610
indisulam,pancreas cancer,11.2440
indisulam,endometrium cancer,14.5380
indisulam,upper_aerodigestive_tract cancer,15.6700
indisulam,upper_aerodigestive_tract cancer,14.4730
indisulam,bone cancer,14.7830
indisulam,pancreas cancer,16.8020
indisulam,thyroid cancer,14.5160
indisulam,lung cancer,13.6800
indisulam,central_nervous_system cancer,12.5180
indisulam,central_nervous_system cancer,14.5410
indisulam,lung cancer,14.4450
indisulam,lung cancer,12.9150
indisulam,lung cancer,10.6770
indisulam,lung cancer,14.1570
indisulam,lung cancer,14.8940
indisulam,central_nervous_system cancer,14.6460
indisulam,ovary cancer,11.8940
indisulam,liver cancer,14.0320
indisulam,urinary_tract cancer,14.7660
indisulam,breast cancer,12.1260
indisulam,upper_aerodigestive_tract cancer,12.1940
indisulam,endometrium cancer,13.6930
indisulam,liver cancer,14.1290
indisulam,upper_aerodigestive_tract cancer,13.8150
indisulam,breast cancer,12.3880
indisulam,central_nervous_system cancer,15.7300
indisulam,central_nervous_system cancer,14.4650
indisulam,prostate cancer,14.0090
indisulam,kidney cancer,13.7650
indisulam,ovary cancer,14.7540
indisulam,breast cancer,11.7110
indisulam,breast cancer,11.7560
indisulam,pancreas cancer,14.9110
indisulam,lymphoid neoplasm,10.6190
indisulam,ovary cancer,14.4910
indisulam,lymphoid neoplasm,10.7630
indisulam,large_intestine cancer,11.1620
indisulam,bone cancer,13.2980
indisulam,urinary_tract cancer,12.9360
indisulam,lung cancer,15.5350
indisulam,lung cancer,12.5500
indisulam,lung cancer,13.4830
indisulam,lung cancer,13.6370
indisulam,lung cancer,14.3510
indisulam,lymphoid neoplasm,11.8500
indisulam,pancreas cancer,12.0950
indisulam,other haematopoietic neoplasm,11.1690
indisulam,oesophagus cancer,13.5250
indisulam,lymphoid neoplasm,10.1950
indisulam,stomach cancer,12.5410
indisulam,thyroid cancer,14.3050
indisulam,stomach cancer,16.2940
indisulam,large_intestine cancer,14.6310
indisulam,endometrium cancer,11.6760
indisulam,endometrium cancer,13.1550
indisulam,breast cancer,14.4710
indisulam,pancreas cancer,16.0130
indisulam,large_intestine cancer,15.0000
indisulam,endometrium cancer,14.6270
indisulam,ovary cancer,14.8000
indisulam,oesophagus cancer,14.4740
indisulam,large_intestine cancer,10.3440
indisulam,skin cancer,14.7700
indisulam,bone cancer,11.0550
indisulam,lung cancer,15.9400
indisulam,lung cancer,16.3770
indisulam,lung cancer,13.3860
indisulam,lung cancer,13.0660
indisulam,endometrium cancer,13.0260
indisulam,endometrium cancer,13.9430
indisulam,endometrium cancer,12.3620
indisulam,other haematopoietic neoplasm,12.5770
indisulam,endometrium cancer,9.6231
indisulam,lymphoid neoplasm,11.5000
indisulam,other haematopoietic neoplasm,12.7050
indisulam,stomach cancer,14.6960
indisulam,lymphoid neoplasm,12.5340
indisulam,other haematopoietic neoplasm,11.4960
indisulam,lung cancer,14.5140
indisulam,stomach cancer,14.3270
indisulam,lung cancer,13.1760
indisulam,endometrium cancer,14.0320
indisulam,lymphoid neoplasm,12.0350
indisulam,lymphoid neoplasm,12.8000
indisulam,lung cancer,14.5300
indisulam,lung cancer,15.1570
indisulam,lung cancer,13.4550
indisulam,skin cancer,14.4720
indisulam,breast cancer,14.4440
indisulam,lymphoid neoplasm,12.6330
indisulam,biliary_tract cancer,14.1890
indisulam,other haematopoietic neoplasm,7.5487
indisulam,lung cancer,12.1430
indisulam,lung cancer,10.4760
indisulam,lymphoid neoplasm,13.9790
indisulam,stomach cancer,13.1670
indisulam,lymphoid neoplasm,11.4080
indisulam,central_nervous_system cancer,14.0660
indisulam,kidney cancer,14.0060
indisulam,biliary_tract cancer,14.7090
indisulam,biliary_tract cancer,14.5690
indisulam,thyroid cancer,14.0210
indisulam,breast cancer,12.8520
indisulam,breast cancer,12.4460
indisulam,breast cancer,14.3430
indisulam,large_intestine cancer,10.8870
indisulam,central_nervous_system cancer,16.1660
indisulam,central_nervous_system cancer,13.7160
indisulam,lung cancer,13.4300
indisulam,lung cancer,13.6580
indisulam,lung cancer,17.4510
indisulam,upper_aerodigestive_tract cancer,11.2130
indisulam,upper_aerodigestive_tract cancer,13.8050
indisulam,central_nervous_system cancer,15.5820
indisulam,stomach cancer,14.2930
indisulam,stomach cancer,13.2920
indisulam,upper_aerodigestive_tract cancer,14.8880
indisulam,oesophagus cancer,14.6600
indisulam,oesophagus cancer,13.1240
indisulam,upper_aerodigestive_tract cancer,14.3720
indisulam,salivary_gland cancer,13.1100
indisulam,upper_aerodigestive_tract cancer,15.9410
indisulam,neuroblastoma,10.3850
indisulam,breast cancer,13.0960
indisulam,lymphoid neoplasm,8.4781
indisulam,lung cancer,14.6300
indisulam,other haematopoietic neoplasm,9.5789
indisulam,lymphoid neoplasm,10.7650
indisulam,lung cancer,12.8510
indisulam,lymphoid neoplasm,9.3618
indisulam,lymphoid neoplasm,11.5080
indisulam,kidney cancer,13.6900
indisulam,ovary cancer,13.8780
indisulam,other haematopoietic neoplasm,11.7440
indisulam,lymphoid neoplasm,11.7530
indisulam,other haematopoietic neoplasm,10.6380
indisulam,pleura cancer,10.6980
indisulam,lung cancer,13.7660
indisulam,lymphoid neoplasm,12.6600
indisulam,lymphoid neoplasm,10.8430
indisulam,lymphoid neoplasm,13.3240
indisulam,lymphoid neoplasm,15.0000
indisulam,lung cancer,12.3990
indisulam,ovary cancer,10.6900
indisulam,large_intestine cancer,10.8340
indisulam,lymphoid neoplasm,14.2450
indisulam,oesophagus cancer,13.3240
indisulam,lung cancer,10.9330
indisulam,lymphoid neoplasm,14.6340
indisulam,lung cancer,13.3870
indisulam,lung cancer,13.3410
indisulam,lung cancer,12.2310
indisulam,lung cancer,13.9330
indisulam,central_nervous_system cancer,13.1480
indisulam,other haematopoietic neoplasm,8.9363
indisulam,bone cancer,11.8450
indisulam,lung cancer,12.8950
indisulam,ovary cancer,10.9970
indisulam,soft_tissue cancer,16.2410
indisulam,large_intestine cancer,14.2000
indisulam,lymphoid neoplasm,10.1210
indisulam,lymphoid neoplasm,11.4930
indisulam,ovary cancer,13.7740
indisulam,lymphoid neoplasm,12.8200
indisulam,stomach cancer,12.6600
indisulam,large_intestine cancer,13.8590
indisulam,upper_aerodigestive_tract cancer,13.0720
indisulam,endometrium cancer,12.3660
indisulam,lymphoid neoplasm,13.4690
indisulam,lymphoid neoplasm,12.4730
indisulam,endometrium cancer,11.5690
indisulam,lymphoid neoplasm,11.9510
indisulam,other haematopoietic neoplasm,10.4630
indisulam,lymphoid neoplasm,11.7300
indisulam,lymphoid neoplasm,11.3820
indisulam,large_intestine cancer,13.0000
indisulam,stomach cancer,13.2310
indisulam,pleura cancer,14.3230
indisulam,lung cancer,14.0380
indisulam,lung cancer,13.7490
indisulam,liver cancer,13.0860
indisulam,central_nervous_system cancer,14.6750
indisulam,neuroblastoma,12.0980
indisulam,breast cancer,13.9860
indisulam,other haematopoietic neoplasm,13.2800
indisulam,skin cancer,15.6300
indisulam,neuroblastoma,12.0660
indisulam,lung cancer,11.4380
indisulam,lung cancer,14.7030
indisulam,lung cancer,14.7770
indisulam,lung cancer,15.7440
indisulam,large_intestine cancer,14.8500
indisulam,lung cancer,14.6540
indisulam,ovary cancer,14.4460
indisulam,ovary cancer,10.1870
indisulam,other haematopoietic neoplasm,13.3410
indisulam,soft_tissue cancer,14.7250
indisulam,lymphoid neoplasm,12.9460
indisulam,urinary_tract cancer,14.2120
indisulam,other haematopoietic neoplasm,11.0550
indisulam,lymphoid neoplasm,11.4180
indisulam,large_intestine cancer,12.6110
indisulam,large_intestine cancer,13.4340
indisulam,other haematopoietic neoplasm,10.7000
indisulam,lymphoid neoplasm,11.2860
indisulam,neuroblastoma,13.0300
indisulam,lymphoid neoplasm,11.7820
indisulam,other haematopoietic neoplasm,10.5780
indisulam,lung cancer,14.0610
indisulam,lung cancer,12.0950
indisulam,lung cancer,14.2330
indisulam,other haematopoietic neoplasm,12.6890
indisulam,other haematopoietic neoplasm,11.8220
indisulam,lymphoid neoplasm,13.4870
indisulam,lymphoid neoplasm,11.4620
indisulam,endometrium cancer,14.5830
indisulam,central_nervous_system cancer,14.4170
indisulam,endometrium cancer,13.4090
indisulam,upper_aerodigestive_tract cancer,13.1440
indisulam,pancreas cancer,15.3930
indisulam,lung cancer,14.0680
indisulam,ovary cancer,15.3710
indisulam,large_intestine cancer,12.9990
indisulam,lung cancer,14.3010
indisulam,central_nervous_system cancer,14.3180
indisulam,other haematopoietic neoplasm,12.1950
indisulam,ovary cancer,13.7030
indisulam,lymphoid neoplasm,11.6370
indisulam,urinary_tract cancer,13.4600
indisulam,large_intestine cancer,14.4920
indisulam,skin cancer,16.0340
indisulam,skin cancer,15.4700
indisulam,skin cancer,13.7140
indisulam,large_intestine cancer,12.7280
indisulam,large_intestine cancer,14.1690
indisulam,lung cancer,14.0260
indisulam,ovary cancer,12.9020
indisulam,lung cancer,10.5480
indisulam,ovary cancer,14.1200
indisulam,urinary_tract cancer,15.3330
indisulam,large_intestine cancer,14.1580
indisulam,pancreas cancer,13.7200
indisulam,skin cancer,14.2560
indisulam,pancreas cancer,13.5940
indisulam,skin cancer,14.1590
indisulam,lung cancer,14.0400
indisulam,ovary cancer,11.9750
indisulam,lung cancer,14.5650
indisulam,skin cancer,16.1840
indisulam,large_intestine cancer,11.9730
indisulam,kidney cancer,14.4130
indisulam,breast cancer,12.3990
indisulam,large_intestine cancer,13.4680
indisulam,skin cancer,14.1930
indisulam,large_intestine cancer,14.3650
indisulam,lymphoid neoplasm,11.9590
indisulam,lung cancer,12.9550
indisulam,skin cancer,13.7470
indisulam,pancreas cancer,13.7900
indisulam,soft_tissue cancer,14.0850
indisulam,ovary cancer,14.6090
indisulam,urinary_tract cancer,13.7270
indisulam,ovary cancer,14.0230
indisulam,oesophagus cancer,13.9990
indisulam,skin cancer,14.6640
indisulam,skin cancer,14.5450
indisulam,skin cancer,13.3810
indisulam,liver cancer,16.1840
indisulam,pancreas cancer,14.2490
indisulam,skin cancer,13.2580
indisulam,skin cancer,14.8170
indisulam,oesophagus cancer,13.0700
indisulam,lung cancer,12.5310
indisulam,lung cancer,10.7650
indisulam,lung cancer,13.8080
indisulam,lung cancer,14.5190
indisulam,stomach cancer,12.1650
indisulam,pancreas cancer,15.0550
indisulam,ovary cancer,13.9490
indisulam,pancreas cancer,13.7610
indisulam,pancreas cancer,14.2760
indisulam,breast cancer,14.5960
indisulam,large_intestine cancer,12.1140
indisulam,lung cancer,14.3120
indisulam,lung cancer,13.4500
indisulam,ovary cancer,13.6660
indisulam,lung cancer,9.5714
indisulam,ovary cancer,14.1910
indisulam,lymphoid neoplasm,13.8840
indisulam,lung cancer,14.5000
indisulam,lung cancer,14.3010
indisulam,lung cancer,10.7230
indisulam,other haematopoietic neoplasm,7.8328
indisulam,pancreas cancer,14.7410
indisulam,prostate cancer,14.2700
indisulam,oesophagus cancer,13.5030
indisulam,skin cancer,14.8540
indisulam,skin cancer,14.6750
indisulam,upper_aerodigestive_tract cancer,13.0590
indisulam,oesophagus cancer,11.4140
indisulam,ovary cancer,14.4210
indisulam,thyroid cancer,13.0880
indisulam,endometrium cancer,12.1210
indisulam,lung cancer,11.6100
indisulam,prostate cancer,13.8690
indisulam,large_intestine cancer,12.9440
indisulam,stomach cancer,14.3960
indisulam,breast cancer,12.1550
indisulam,lung cancer,13.3210
indisulam,oesophagus cancer,11.5690
indisulam,stomach cancer,14.0310
indisulam,stomach cancer,14.4280
indisulam,liver cancer,14.1110
indisulam,lung cancer,13.0580
indisulam,central_nervous_system cancer,14.6840
indisulam,skin cancer,14.6260
indisulam,central_nervous_system cancer,13.7500
indisulam,large_intestine cancer,11.1960
indisulam,lung cancer,12.9060
indisulam,breast cancer,14.2840
indisulam,lung cancer,14.0840
indisulam,ovary cancer,13.7140
indisulam,endometrium cancer,8.9746
indisulam,pleura cancer,14.5360
indisulam,oesophagus cancer,13.2410
indisulam,lung cancer,12.7090
indisulam,large_intestine cancer,14.7250
indisulam,endometrium cancer,13.8940
indisulam,central_nervous_system cancer,14.0350
indisulam,lung cancer,13.0920
indisulam,breast cancer,14.1520
indisulam,breast cancer,12.1710
indisulam,skin cancer,14.3050
indisulam,oesophagus cancer,12.6690
indisulam,skin cancer,13.7070
indisulam,lung cancer,12.8720
indisulam,large_intestine cancer,14.4150
indisulam,oesophagus cancer,14.8320
indisulam,pancreas cancer,14.2850
indisulam,pancreas cancer,14.4580
indisulam,lung cancer,13.6720
indisulam,lymphoid neoplasm,9.9825
indisulam,lymphoid neoplasm,13.0870
indisulam,lymphoid neoplasm,12.5710
indisulam,breast cancer,9.1360
indisulam,lymphoid neoplasm,10.1940
indisulam,lymphoid neoplasm,8.6274
indisulam,lymphoid neoplasm,11.1000
indisulam,lymphoid neoplasm,11.2250
indisulam,lymphoid neoplasm,12.5040
indisulam,lymphoid neoplasm,11.2090
indisulam,lymphoid neoplasm,12.8780
indisulam,lung cancer,12.4150
indisulam,skin cancer,12.8840
indisulam,pancreas cancer,12.2110
indisulam,lymphoid neoplasm,13.7450
indisulam,central_nervous_system cancer,14.1990
indisulam,lymphoid neoplasm,11.1700
indisulam,breast cancer,11.6890
indisulam,skin cancer,17.7920
indisulam,lung cancer,12.7300
indisulam,lymphoid neoplasm,13.9200
indisulam,lymphoid neoplasm,11.2600
indisulam,lymphoid neoplasm,12.0620
indisulam,central_nervous_system cancer,13.8160
indisulam,lung cancer,14.5810
indisulam,lung cancer,11.5560
indisulam,central_nervous_system cancer,12.1110
indisulam,ovary cancer,13.6070
indisulam,stomach cancer,11.5780
indisulam,urinary_tract cancer,14.5960
indisulam,lung cancer,14.5010
indisulam,soft_tissue cancer,12.9330
indisulam,soft_tissue cancer,13.5670
indisulam,central_nervous_system cancer,14.6790
indisulam,central_nervous_system cancer,12.9280
indisulam,breast cancer,13.0060
indisulam,lymphoid neoplasm,12.0840
indisulam,liver cancer,14.4620
indisulam,lymphoid neoplasm,12.0310
indisulam,kidney cancer,14.5880
indisulam,lymphoid neoplasm,10.8010
indisulam,breast cancer,12.4730
indisulam,skin cancer,12.2490
indisulam,liver cancer,14.4840
indisulam,lymphoid neoplasm,13.9890
indisulam,endometrium cancer,12.5890
indisulam,kidney cancer,14.7110
indisulam,M7,9.0986
indisulam,endometrium cancer,13.5010
indisulam,other haematopoietic neoplasm,12.4270
indisulam,lung cancer,14.0230
indisulam,ovary cancer,14.5800
indisulam,lung cancer,13.9640
indisulam,bone cancer,11.7110
indisulam,salivary_gland cancer,17.2150
indisulam,urinary_tract cancer,14.5580
indisulam,skin cancer,14.2140
indisulam,breast cancer,14.5710
indisulam,endometrium cancer,11.7430
indisulam,stomach cancer,14.0920
indisulam,upper_aerodigestive_tract cancer,13.5340
indisulam,skin cancer,14.3740
indisulam,kidney cancer,13.9870
indisulam,soft_tissue cancer,15.6390
indisulam,lung cancer,13.4050
indisulam,lung cancer,14.8130
indisulam,ovary cancer,15.2700
indisulam,pancreas cancer,12.8380
indisulam,urinary_tract cancer,14.2490
indisulam,soft_tissue cancer,12.9720
indisulam,thyroid cancer,14.5020
indisulam,kidney cancer,14.7540
indisulam,lung cancer,13.3850
indisulam,lung cancer,11.8940
indisulam,endometrium cancer,10.0780
indisulam,soft_tissue cancer,10.4930
indisulam,bone cancer,13.9570
indisulam,skin cancer,14.9220
indisulam,liver cancer,14.5790
indisulam,endometrium cancer,14.5350
indisulam,lymphoid neoplasm,10.9630
indisulam,lung cancer,12.8670
indisulam,ovary cancer,14.5320
indisulam,pancreas cancer,13.5880
indisulam,liver cancer,14.0690
indisulam,upper_aerodigestive_tract cancer,14.3090
indisulam,soft_tissue cancer,14.0110
indisulam,skin cancer,18.5110
indisulam,liver cancer,14.4580
indisulam,kidney cancer,14.2490
indisulam,liver cancer,14.5890
indisulam,liver cancer,14.7130
indisulam,ovary cancer,14.5920
indisulam,ovary cancer,14.8460
indisulam,pancreas cancer,14.6920
indisulam,liver cancer,14.5110
indisulam,ovary cancer,12.2180
indisulam,kidney cancer,9.4992
indisulam,skin cancer,14.2490
indisulam,bone cancer,8.8549
indisulam,prostate cancer,13.5440
indisulam,upper_aerodigestive_tract cancer,14.5740
indisulam,lung cancer,11.9620
indisulam,central_nervous_system cancer,13.9640
indisulam,soft_tissue cancer,13.6700
indisulam,soft_tissue cancer,14.1160
indisulam,liver cancer,12.4200
indisulam,endometrium cancer,13.0580
indisulam,skin cancer,14.1420
indisulam,pancreas cancer,13.9520
indisulam,stomach cancer,11.5830
indisulam,lung cancer,13.1480
indisulam,neuroblastoma,9.2110
indisulam,thyroid cancer,13.2030
indisulam,skin cancer,14.2970
indisulam,skin cancer,14.3400
indisulam,breast cancer,14.2230
indisulam,kidney cancer,13.5170
indisulam,pancreas cancer,13.5370
indisulam,neuroblastoma,12.0660
indisulam,skin cancer,13.7190
indisulam,stomach cancer,15.7290
indisulam,kidney cancer,14.0520
indisulam,central_nervous_system cancer,14.5140
indisulam,pleura cancer,14.0030
indisulam,lung cancer,13.1490
indisulam,pancreas cancer,14.5990
indisulam,upper_aerodigestive_tract cancer,12.9650
indisulam,skin cancer,14.2960
indisulam,neuroblastoma,12.4290
indisulam,soft_tissue cancer,13.3930
indisulam,central_nervous_system cancer,14.7370
indisulam,lymphoid neoplasm,10.0830
indisulam,lung cancer,13.9830
indisulam,central_nervous_system cancer,12.8180
indisulam,other haematopoietic neoplasm,13.0770
indisulam,pancreas cancer,13.9950
indisulam,neuroblastoma,9.3928
indisulam,other haematopoietic neoplasm,13.3500
indisulam,lymphoid neoplasm,10.2430
indisulam,lung cancer,13.0490
indisulam,lung cancer,13.5550
indisulam,lung cancer,13.7410
indisulam,neuroblastoma,8.8261
indisulam,other haematopoietic neoplasm,9.0419
indisulam,other haematopoietic neoplasm,14.3750
indisulam,other haematopoietic neoplasm,12.4320
indisulam,kidney cancer,13.3880
indisulam,lymphoid neoplasm,11.3070
indisulam,large_intestine cancer,13.8030
indisulam,other haematopoietic neoplasm,11.7100
indisulam,ovary cancer,13.6920
indisulam,other haematopoietic neoplasm,12.2050
indisulam,lung cancer,10.5780
indisulam,lung cancer,14.4110
indisulam,lung cancer,12.9370
indisulam,lung cancer,14.3120
indisulam,neuroblastoma,10.0880
indisulam,oesophagus cancer,11.8500
indisulam,lymphoid neoplasm,10.5300
indisulam,lymphoid neoplasm,11.7580
indisulam,urinary_tract cancer,14.1250
indisulam,lung cancer,14.2990
indisulam,lung cancer,13.0950
indisulam,lung cancer,14.8160
indisulam,lung cancer,13.7860
indisulam,lung cancer,12.9870
indisulam,upper_aerodigestive_tract cancer,14.3570
indisulam,upper_aerodigestive_tract cancer,11.8960
indisulam,skin cancer,14.5370
indisulam,other haematopoietic neoplasm,7.7297
indisulam,stomach cancer,12.8370
indisulam,lymphoid neoplasm,11.7880
indisulam,breast cancer,14.7540
indisulam,large_intestine cancer,11.9940
indisulam,skin cancer,14.2850
indisulam,lung cancer,12.1800
indisulam,upper_aerodigestive_tract cancer,12.0500
indisulam,pancreas cancer,14.4110
indisulam,liver cancer,13.5390
indisulam,large_intestine cancer,13.4200
indisulam,biliary_tract cancer,14.6490
indisulam,large_intestine cancer,13.6120
indisulam,pancreas cancer,13.1230
indisulam,large_intestine cancer,11.2280
indisulam,oesophagus cancer,14.2590
indisulam,urinary_tract cancer,7.2934
indisulam,skin cancer,14.0890
indisulam,skin cancer,14.7470
indisulam,breast cancer,14.2390
indisulam,lymphoid neoplasm,12.4660
indisulam,skin cancer,13.7200
indisulam,stomach cancer,13.8360
indisulam,lymphoid neoplasm,11.1370
indisulam,lymphoid neoplasm,11.3970
indisulam,pancreas cancer,14.4960
indisulam,stomach cancer,14.5850
indisulam,bone cancer,13.7060
indisulam,lymphoid neoplasm,12.9610
indisulam,lymphoid neoplasm,10.9860
indisulam,lymphoid neoplasm,13.4360
indisulam,skin cancer,14.5060
indisulam,stomach cancer,13.4880
indisulam,lymphoid neoplasm,11.2330
indisulam,lymphoid neoplasm,13.0950
indisulam,bone cancer,11.8100
indisulam,upper_aerodigestive_tract cancer,13.6140
indisulam,upper_aerodigestive_tract cancer,12.0110
indisulam,upper_aerodigestive_tract cancer,12.6980
indisulam,large_intestine cancer,14.0780
indisulam,breast cancer,13.7340
indisulam,soft_tissue cancer,11.7340
indisulam,neuroblastoma,14.6250
indisulam,lung cancer,14.5200
indisulam,liver cancer,13.5630
indisulam,large_intestine cancer,14.4070
indisulam,central_nervous_system cancer,13.9280
indisulam,prostate cancer,13.5180
indisulam,prostate cancer,14.4420
indisulam,stomach cancer,14.5720
indisulam,lung cancer,11.1200
indisulam,soft_tissue cancer,14.4570
indisulam,lung cancer,12.4370
indisulam,large_intestine cancer,14.1100
indisulam,kidney cancer,15.9310
indisulam,central_nervous_system cancer,14.8030
indisulam,lung cancer,14.6960
indisulam,endometrium cancer,13.0050
indisulam,skin cancer,16.0870
indisulam,lung cancer,15.4160
indisulam,breast cancer,12.4650
indisulam,lung cancer,15.2020
indisulam,ovary cancer,14.6220
indisulam,upper_aerodigestive_tract cancer,14.2070
indisulam,upper_aerodigestive_tract cancer,15.8810
indisulam,lung cancer,14.8240
indisulam,pancreas cancer,14.7610
indisulam,lung cancer,13.0200
indisulam,lung cancer,14.8810
indisulam,large_intestine cancer,16.3250
indisulam,soft_tissue cancer,9.6967
indisulam,oesophagus cancer,14.5320
indisulam,oesophagus cancer,14.7130
indisulam,lymphoid neoplasm,13.4470
indisulam,breast cancer,13.6190
indisulam,endometrium cancer,13.6820
indisulam,lymphoid neoplasm,11.1390
indisulam,stomach cancer,14.4770
indisulam,upper_aerodigestive_tract cancer,13.6420
indisulam,other haematopoietic neoplasm,8.9821
indisulam,lymphoid neoplasm,11.2770
indisulam,lymphoid neoplasm,12.2580
indisulam,central_nervous_system cancer,16.1000
indisulam,lymphoid neoplasm,12.1580
indisulam,oesophagus cancer,14.8500
indisulam,other haematopoietic neoplasm,10.7160
indisulam,pancreas cancer,13.6500
indisulam,stomach cancer,16.7290
indisulam,large_intestine cancer,14.6290
indisulam,breast cancer,14.3140
indisulam,large_intestine cancer,11.4410
indisulam,oesophagus cancer,14.8170
indisulam,lymphoid neoplasm,12.5600
indisulam,central_nervous_system cancer,14.7580
indisulam,breast cancer,16.4900
indisulam,ovary cancer,13.4550
indisulam,lymphoid neoplasm,12.0710
indisulam,bone cancer,14.0780
indisulam,breast cancer,12.8530
indisulam,pancreas cancer,14.9410
indisulam,kidney cancer,14.0630
indisulam,M7,9.3116
indisulam,lung cancer,15.2640
indisulam,breast cancer,14.8840
indisulam,large_intestine cancer,14.0370
indisulam,soft_tissue cancer,12.7180
indisulam,other haematopoietic neoplasm,13.0400
indisulam,stomach cancer,11.4320
indisulam,skin cancer,15.5630
indisulam,lung cancer,12.0350
indisulam,skin cancer,15.4640
indisulam,skin cancer,15.0000
indisulam,lymphoid neoplasm,15.6150
indisulam,lung cancer,14.8060
indisulam,upper_aerodigestive_tract cancer,13.5490
indisulam,bone cancer,9.8420
indisulam,bone cancer,14.2240
indisulam,breast cancer,16.4180
indisulam,bone cancer,14.0580
indisulam,urinary_tract cancer,15.9190
indisulam,lung cancer,11.1430
indisulam,lymphoid neoplasm,8.8645
indisulam,bone cancer,16.2550
indisulam,skin cancer,15.0000
indisulam,urinary_tract cancer,14.7640
indisulam,kidney cancer,15.6750
indisulam,neuroblastoma,11.3190
indisulam,breast cancer,15.2080
indisulam,large_intestine cancer,13.9200
indisulam,pancreas cancer,14.3330

## Sheet: SE
ID	GeneID	geneSymbol	chr	strand	exonStart_0base	exonEnd	upstreamES	upstreamEE	downstreamES	downstreamEE	ID	IJC_SAMPLE_1	SJC_SAMPLE_1	IJC_SAMPLE_2	SJC_SAMPLE_2	IncFormLen	SkipFormLen	PValue	FDR	IncLevel1	IncLevel2	IncLevelDifference
0	ENSG00000273748.1	AL592183.1	chrUn_GL000219v1	-	79936	80028	78841	78952	83212	83311	0	310315	0,0	448600	3,1	241	149	1	1	1.0,1.0	0.989,0.997	0.007
25	ENSG00000215580.10	BCORP1	chrY	-	19473904	19474144	19466455	19467374	19474639	19474903	25	0,5	3,1	2,2	0,0	298	149	3.16519e-05	0.000174765	0.0,0.714	1.0,1.0	-0.643
26	ENSG00000176728.7	TTTY14	chrY	-	19043162	19043346	19041497	19041586	19044541	19044695	26	0,4	0,0	1,0	0,2	298	149	1	1	NA,1.0	1.0,0.0	0.5
28	ENSG00000176728.7	TTTY14	chrY	-	19045241	19045291	19044541	19044695	19068723	19068798	28	2,0	2,2	1,0	0,0	199	149	1	1	0.428,0.0	1.0,NA	-0.786
29	ENSG00000176728.7	TTTY14	chrY	-	19068723	19068798	18877067	18877205	19077044	19077395	29	3,1	6,18	0,0	3,8	224	149	0.0558839	0.164749	0.25,0.036	0.0,0.0	0.143
30	ENSG00000176728.7	TTTY14	chrY	-	19068723	19068798	18932316	18932841	19077044	19077395	30	9,1	7,7	0,0	1,20	224	149	4.47635e-05	0.000240783	0.461,0.087	0.0,0.0	0.274
37	ENSG00000241859.6	ANOS2P	chrY	+	13854443	13854577	13790918	13790966	13858516	13858594	37	0,0	1,4	1,0	1,2	283	149	1	1	0.0,0.0	0.345,0.0	-0.172
40	ENSG00000241859.6	ANOS2P	chrY	+	13902873	13902968	13887257	13887463	13908171	13908313	40	2,4	0,0	2,0	2,1	244	149	0.000156401	0.000769917	1.0,1.0	0.379,0.0	0.81
41	ENSG00000183878.15	UTY	chrY	-	13251016	13251187	13248378	13249882	13260277	13260404	41	95,95	0,0	59,47	0,1	298	149	1	1	1.0,1.0	1.0,0.959	0.02
42	ENSG00000183878.15	UTY	chrY	-	13298956	13299144	13297440	13297848	13302876	13302991	42	95118	0,0	134150	3,0	298	149	0.498959	1	1.0,1.0	0.957,1.0	0.022
43	ENSG00000183878.15	UTY	chrY	-	13306037	13306112	13305398	13305547	13306185	13306250	43	123155	9,1	136144	4,20	224	149	0.0297818	0.0936264	0.901,0.99	0.958,0.827	0.053
44	ENSG00000183878.15	UTY	chrY	-	13335562	13336335	13326220	13326350	13354785	13354833	44	74,89	1,6	80,64	0,0	298	149	0.00359494	0.0137213	0.974,0.881	1.0,1.0	-0.073
45	ENSG00000183878.15	UTY	chrY	-	13335562	13336335	13326220	13326350	13355002	13355398	45	124119	10,7	110,94	27,22	298	149	1.93069e-05	0.000110261	0.861,0.895	0.671,0.681	0.202
46	ENSG00000183878.15	UTY	chrY	-	13335562	13336335	13326220	13326350	13355374	13355398	46	79,79	0,0	83,64	1,0	298	149	1	1	1.0,1.0	0.976,1.0	0.012
47	ENSG00000183878.15	UTY	chrY	-	13354785	13354833	13326220	13326350	13355002	13355398	47	11,7	10,7	1,3	27,22	197	149	8.80392e-07	6.0679e-06	0.454,0.431	0.027,0.093	0.383
48	ENSG00000183878.15	UTY	chrY	-	13354785	13354833	13326220	13326350	13355374	13355398	48	1,3	0,0	0,0	1,0	197	149	1	1	1.0,1.0	0.0,NA	1
49	ENSG00000183878.15	UTY	chrY	-	13354785	13354833	13335562	13336335	13355002	13355398	49	12,11	52,42	2,3	31,30	197	149	0.00804444	0.0286664	0.149,0.165	0.047,0.07	0.099
50	ENSG00000183878.15	UTY	chrY	-	13354785	13354833	13335562	13336335	13355374	13355398	50	1,5	7,2	1,0	4,0	197	149	1	1	0.098,0.654	0.159,NA	0.217
51	ENSG00000183878.15	UTY	chrY	-	13355002	13355398	13326220	13326350	13355922	13356018	51	68,54	0,0	84,81	2,1	298	149	0.442001	0.978163	1.0,1.0	0.955,0.976	0.034
52	ENSG00000183878.15	UTY	chrY	-	13355374	13355398	13326220	13326350	13355922	13356018	52	14,15	0,0	12,9	2,1	173	149	0.230121	0.574509	1.0,1.0	0.838,0.886	0.138
53	ENSG00000183878.15	UTY	chrY	-	13358463	13358553	13357876	13357969	13359087	13359222	53	24,28	20,18	2,0	5,0	239	149	1	1	0.428,0.492	0.2,NA	0.26
54	ENSG00000183878.15	UTY	chrY	-	13358463	13358553	13357876	13357969	13359766	13359986	54	17,20	3,10	4,0	45,39	239	149	2.55351e-15	3.88352e-14	0.779,0.555	0.053,0.0	0.641
55	ENSG00000183878.15	UTY	chrY	-	13358463	13358619	13357876	13357969	13359087	13359222	55	26,40	20,18	4,0	5,0	298	149	1	1	0.394,0.526	0.286,NA	0.174
56	ENSG00000183878.15	UTY	chrY	-	13358463	13358619	13357876	13357969	13359766	13359986	56	20,26	3,10	1,0	45,39	298	149	0	0	0.769,0.565	0.011,0.0	0.662
57	ENSG00000183878.15	UTY	chrY	-	13359087	13359222	13357876	13357969	13359766	13359986	57	51,80	3,10	6,1	45,39	284	149	0	0	0.899,0.808	0.065,0.013	0.815
58	ENSG00000183878.15	UTY	chrY	-	13359087	13359222	13358463	13358553	13359766	13359986	58	39,71	0,1	2,1	3,0	284	149	0.0188656	0.0619841	1.0,0.974	0.259,1.0	0.358
59	ENSG00000183878.15	UTY	chrY	-	13359087	13359222	13358463	13358619	13359766	13359986	59	38,76	1,0	3,1	0,0	284	149	1	1	0.952,1.0	1.0,1.0	-0.024
60	ENSG00000183878.15	UTY	chrY	-	13360429	13360528	13359766	13359986	13366266	13366393	60	96,87	0,2	83,83	9,3	248	149	0.000488353	0.00220796	1.0,0.963	0.847,0.943	0.087
61	ENSG00000183878.15	UTY	chrY	-	13366266	13366393	13360429	13360528	13393858	13393893	61	65,34	0,2	47,36	1,0	276	149	0.83715	1	1.0,0.902	0.962,1.0	-0.03
62	ENSG00000183878.15	UTY	chrY	-	13366266	13366393	13360429	13360528	13396917	13396972	62	64,34	0,0	50,36	1,3	276	149	0.0992807	0.274891	1.0,1.0	0.964,0.866	0.085
63	ENSG00000183878.15	UTY	chrY	-	13369255	13369349	13366266	13366393	13393858	13393893	63	99,86	1,0	74,77	0,1	243	149	1	1	0.984,1.0	1.0,0.979	0.002
64	ENSG00000183878.15	UTY	chrY	-	13369255	13369349	13366266	13366393	13396917	13396972	64	27,36	0,0	45,51	3,1	243	149	0.132226	0.354157	1.0,1.0	0.902,0.969	0.065
65	ENSG00000183878.15	UTY	chrY	-	13393858	13393893	13360429	13360528	13396917	13396972	65	31,22	0,0	17,9	1,3	184	149	0.0165719	0.0551416	1.0,1.0	0.932,0.708	0.18
66	ENSG00000183878.15	UTY	chrY	-	13393858	13393893	13366266	13366393	13396917	13396972	66	32,20	0,0	16,10	3,1	184	149	0.0119983	0.0412306	1.0,1.0	0.812,0.89	0.149
67	ENSG00000183878.15	UTY	chrY	-	13393858	13393893	13369255	13369349	13396917	13396972	67	99,70	0,0	55,48	9,8	184	149	1.6273e-08	1.37578e-07	1.0,1.0	0.832,0.829	0.169
69	ENSG00000183878.15	UTY	chrY	-	13410992	13411113	13396301	13396972	13449016	13449066	69	61,68	2,0	56,65	0,0	270	149	0.424448	0.955119	0.944,1.0	1.0,1.0	-0.028
70	ENSG00000183878.15	UTY	chrY	-	13414734	13414793	13410992	13411113	13449016	13449066	70	65,86	0,0	104,67	1,2	208	149	0.451132	0.991359	1.0,1.0	0.987,0.96	0.026
72	ENSG00000183878.15	UTY	chrY	-	13470120	13470229	13449016	13449066	13479253	13479317	72	120148	0,2	139118	0,2	258	149	1	1	1.0,0.977	1.0,0.971	0.003
73	ENSG00000067048.16	DDX3Y	chrY	+	12911838	12911968	12909359	12909407	12912726	12912882	73	866799	3,4	945955	0,2	279	149	1	1	0.994,0.991	1.0,0.996	-0.006
74	ENSG00000067048.16	DDX3Y	chrY	+	12914883	12914982	12914563	12914649	12915066	12915227	74	669657	1,5	523549	22,28	248	149	1.97731e-11	2.22954e-10	0.998,0.987	0.935,0.922	0.064
75	ENSG00000067048.16	DDX3Y	chrY	+	12915882	12916027	12915495	12915774	12916260	12916353	75	982869	0,0	856838	36,18	294	149	1.92957e-13	2.56989e-12	1.0,1.0	0.923,0.959	0.059
76	ENSG00000067048.16	DDX3Y	chrY	+	12916516	12916634	12916260	12916442	12916906	12917060	76	810665	0,0	673683	5,6	267	149	0.744361	1	1.0,1.0	0.987,0.985	0.014
77	ENSG00000114374.12	USP9Y	chrY	+	12708633	12708693	12701230	12702055	12709387	12709543	77	1,0	11,11	0,0	21,12	209	149	1	1	0.061,0.0	0.0,0.0	0.03
78	ENSG00000114374.12	USP9Y	chrY	+	12709387	12709543	12702039	12702055	12720588	12720737	78	49,48	0,1	48,37	0,0	298	149	1	1	1.0,0.96	1.0,1.0	-0.02
79	ENSG00000114374.12	USP9Y	chrY	+	12736410	12736549	12735997	12736249	12738156	12738309	79	75,39	0,0	15,5	12,15	288	149	0	0	1.0,1.0	0.393,0.147	0.73
80	ENSG00000114374.12	USP9Y	chrY	+	12757191	12757398	12739524	12739629	12758505	12758642	80	38,46	0,0	60,54	2,0	298	149	0.334933	0.791029	1.0,1.0	0.938,1.0	0.031
81	ENSG00000114374.12	USP9Y	chrY	+	12760483	12760617	12758505	12758642	12771067	12771155	81	42,39	0,0	46,59	2,0	283	149	0.484452	1	1.0,1.0	0.924,1.0	0.038
82	ENSG00000114374.12	USP9Y	chrY	+	12775470	12775566	12773582	12773925	12776648	12776860	82	35,38	6,4	18,28	4,1	245	149	0.523389	1	0.78,0.852	0.732,0.945	-0.022
83	ENSG00000114374.12	USP9Y	chrY	+	12786202	12786333	12779525	12779646	12786521	12786800	83	66,45	1,0	18,15	15,13	280	149	1.11022e-16	1.8192e-15	0.972,1.0	0.39,0.38	0.601
84	ENSG00000114374.12	USP9Y	chrY	+	12790406	12790532	12786521	12786800	12791498	12791624	84	91,65	1,0	59,59	1,5	275	149	0.00999087	0.0349167	0.98,1.0	0.97,0.865	0.073
85	ENSG00000114374.12	USP9Y	chrY	+	12791498	12791624	12786521	12786800	12793031	12793201	85	17,35	0,0	46,37	2,0	275	149	0.382464	0.881065	1.0,1.0	0.926,1.0	0.037
86	ENSG00000114374.12	USP9Y	chrY	+	12793031	12793201	12786521	12786800	12810178	12810287	86	29,35	0,0	17,13	2,0	298	149	0.828786	1	1.0,1.0	0.81,1.0	0.095
87	ENSG00000114374.12	USP9Y	chrY	+	12810178	12810287	12793031	12793201	12810671	12810818	87	53,64	0,0	22,24	3,3	258	149	0.000205288	0.000990706	1.0,1.0	0.809,0.822	0.184
88	ENSG00000114374.12	USP9Y	chrY	+	12810671	12810818	12793031	12793201	12811634	12811781	88	21,40	0,0	15,9	6,0	296	149	0.000489629	0.0022131	1.0,1.0	0.557,1.0	0.222
89	ENSG00000114374.12	USP9Y	chrY	+	12811634	12811781	12810671	12810818	12812829	12813052	89	60,91	0,0	18,15	0,1	296	149	1	1	1.0,1.0	1.0,0.883	0.058
90	ENSG00000114374.12	USP9Y	chrY	+	12818419	12818610	12816123	12816344	12833687	12833861	90	51,68	0,2	95,71	8,5	298	149	0.00200923	0.00807566	1.0,0.944	0.856,0.877	0.105
91	ENSG00000114374.12	USP9Y	chrY	+	12837910	12838052	12833687	12833861	12839863	12840614	91	75119	0,0	158147	1,0	291	149	1	1	1.0,1.0	0.988,1.0	0.006
92	ENSG00000114374.12	USP9Y	chrY	+	12839863	12840614	12837910	12838052	12841009	12841133	92	55,87	2,0	106100	0,2	298	149	0.544227	1	0.932,1.0	1.0,0.962	-0.015
93	ENSG00000114374.12	USP9Y	chrY	+	12842224	12842465	12841009	12841133	12843063	12843193	93	24,14	0,0	36,25	7,4	298	149	1.24726e-05	7.32097e-05	1.0,1.0	0.72,0.758	0.261
94	ENSG00000114374.12	USP9Y	chrY	+	12842239	12842465	12841009	12841133	12843063	12843193	94	66,33	0,0	42,26	7,4	298	149	9.32279e-07	6.40315e-06	1.0,1.0	0.75,0.765	0.242
95	ENSG00000114374.12	USP9Y	chrY	+	12843063	12843193	12841009	12841133	12846332	12846518	95	19,35	0,0	45,47	3,0	279	149	0.561575	1	1.0,1.0	0.889,1.0	0.055
96	ENSG00000114374.12	USP9Y	chrY	+	12847238	12847327	12846932	12847153	12856339	12856496	96	100,47	0,0	108,75	9,11	238	149	3.01614e-07	2.20391e-06	1.0,1.0	0.883,0.81	0.153
97	ENSG00000114374.12	USP9Y	chrY	+	12856339	12856496	12847238	12847327	12857565	12857661	97	62,30	0,0	51,31	1,0	298	149	1	1	1.0,1.0	0.962,1.0	0.019
98	ENSG00000114374.12	USP9Y	chrY	+	12856632	12856845	12856339	12856496	12857565	12857661	98	125119	1,2	136149	3,0	298	149	0.908038	1	0.984,0.967	0.958,1.0	-0.003
99	ENSG00000099725.14	PRKY	chrY	+	7325905	7326169	7303936	7304105	7356134	7356230	99	34,37	1,2	47,80	0,0	298	149	0.205827	0.521374	0.944,0.902	1.0,1.0	-0.077
100	ENSG00000099725.14	PRKY	chrY	+	7341114	7341234	7325905	7326169	7356134	7356223	100	41,48	1,3	59,48	3,5	269	149	0.279567	0.67926	0.958,0.899	0.916,0.842	0.049
101	ENSG00000099725.14	PRKY	chrY	+	7341114	7341234	7325905	7326169	7367355	7367433	101	13,13	0,0	49,20	4,0	269	149	0.0651723	0.188995	1.0,1.0	0.872,1.0	0.064
102	ENSG00000099725.14	PRKY	chrY	+	7356134	7356230	7325905	7326169	7367355	7367433	102	29,34	0,0	20,23	4,0	245	149	0.033538	0.104163	1.0,1.0	0.753,1.0	0.123
103	ENSG00000099725.14	PRKY	chrY	+	7356134	7356230	7341114	7341234	7367355	7367433	103	63,77	0,2	54,48	26,2	245	149	3.78737e-05	0.000206383	1.0,0.959	0.558,0.936	0.232
105	ENSG00000092377.13	TBL1Y	chrY	+	6995803	6995898	6978212	6978243	7021448	7021537	105	0,2	0,0	0,1	2,1	244	149	1	1	NA,1.0	0.0,0.379	0.81
106	ENSG00000092377.13	TBL1Y	chrY	+	7025034	7025142	7021448	7021537	7042979	7043125	106	0,5	0,0	0,0	1,1	257	149	1	1	NA,1.0	0.0,0.0	1
110	ENSG00000067646.11	ZFY	chrY	+	2953908	2953997	2935280	2935446	2961073	2961286	110	50,53	1,0	74,53	0,2	238	149	0.497586	1	0.969,1.0	1.0,0.943	0.013
111	ENSG00000067646.11	ZFY	chrY	+	2953908	2953997	2935476	2935769	2961073	2961286	111	52,59	1,0	89,67	14,12	238	149	1.86132e-07	1.39523e-06	0.97,1.0	0.799,0.778	0.197
112	ENSG00000067646.11	ZFY	chrY	+	2953908	2953997	2935476	2935769	2975094	2975244	112	8,15	0,0	14,11	2,2	238	149	0.00384664	0.0145938	1.0,1.0	0.814,0.775	0.206
113	ENSG00000067646.11	ZFY	chrY	+	2961073	2961646	2935650	2935769	2975094	2975244	113	43,43	0,0	75,81	2,2	298	149	0.300765	0.722502	1.0,1.0	0.949,0.953	0.049
115	ENSG00000067646.11	ZFY	chrY	+	2975510	2975654	2975094	2975244	2976669	2976822	115	150139	1,0	114131	3,0	293	149	0.454802	0.996511	0.987,1.0	0.951,1.0	0.018
116	ENSG00000067646.11	ZFY	chrY	+	2975510	2975654	2975094	2975244	2977939	2978053	116	74,78	0,0	114134	4,2	293	149	0.0450267	0.13574	1.0,1.0	0.935,0.971	0.047
117	ENSG00000067646.11	ZFY	chrY	+	2976669	2976822	2975094	2975244	2977939	2978080	117	46,61	0,0	38,38	4,2	298	149	0.00111652	0.00470945	1.0,1.0	0.826,0.905	0.135
118	ENSG00000067646.11	ZFY	chrY	+	2976669	2976822	2975510	2975654	2977939	2978080	118	123135	2,13	88,93	53,58	298	149	4.44089e-16	7.06718e-15	0.969,0.839	0.454,0.445	0.454
140	ENSG00000185973.10	TMLHE	chrX	-	155492356	155492495	155490114	155491666	155506897	155507134	140	58,45	0,3	3,7	0,0	288	149	0.605161	1	1.0,0.886	1.0,1.0	-0.057
141	ENSG00000185973.10	TMLHE	chrX	-	155524455	155524632	155513985	155514265	155545095	155545277	141	254222	2,0	183158	0,1	298	149	1	1	0.984,1.0	1.0,0.988	-0.002
142	ENSG00000185973.10	TMLHE	chrX	-	155545095	155545277	155524270	155524632	155612791	155612877	142	226223	4,3	127132	28,22	298	149	3.9746e-14	5.57018e-13	0.966,0.974	0.694,0.75	0.248
143	ENSG00000185515.14	BRCC3	chrX	+	155072326	155072343	155071419	155071650	155073376	155073431	143	133118	4,3	116,86	0,0	166	149	0.139326	0.370935	0.968,0.972	1.0,1.0	-0.03
144	ENSG00000185515.14	BRCC3	chrX	+	155072326	155072343	155071419	155071650	155077169	155077283	144	18,10	0,0	41,29	0,3	166	149	0.840394	1	1.0,1.0	1.0,0.897	0.051
145	ENSG00000185515.14	BRCC3	chrX	+	155073373	155073431	155072326	155072343	155077169	155077283	145	105108	6,0	83,67	35,22	207	149	7.03881e-14	9.6587e-13	0.926,1.0	0.631,0.687	0.304
146	ENSG00000185515.14	BRCC3	chrX	+	155073376	155073431	155071430	155071650	155077169	155077283	146	106,95	0,0	63,55	0,3	204	149	0.490401	1	1.0,1.0	1.0,0.931	0.034
147	ENSG00000185515.14	BRCC3	chrX	+	155073376	155073431	155072326	155072343	155077169	155077283	147	229203	6,0	176137	35,22	204	149	1.82077e-14	2.61234e-13	0.965,1.0	0.786,0.82	0.179
148	ENSG00000185515.14	BRCC3	chrX	+	155099314	155099389	155090783	155090839	155116056	155116183	148	45,56	213172	13,6	100110	224	149	2.16203e-05	0.000122485	0.123,0.178	0.08,0.035	0.093
149	ENSG00000185515.14	BRCC3	chrX	+	155099314	155099389	155090783	155090839	155116710	155116754	149	8,12	2,0	5,1	5,5	224	149	5.52889e-05	0.000292935	0.727,1.0	0.399,0.117	0.605
150	ENSG00000185515.14	BRCC3	chrX	+	155116056	155116188	155078609	155078703	155116710	155116754	150	221243	0,0	124,92	0,6	281	149	0.0405845	0.12362	1.0,1.0	1.0,0.89	0.055
151	ENSG00000185515.14	BRCC3	chrX	+	155116056	155116188	155090783	155090839	155116710	155116754	151	434415	2,0	222201	5,5	281	149	0.00411039	0.0155103	0.991,1.0	0.959,0.955	0.039
152	ENSG00000185515.14	BRCC3	chrX	+	155116056	155116188	155099314	155099389	155116710	155116754	152	258287	0,0	132,97	1,0	281	149	1	1	1.0,1.0	0.986,1.0	0.007
153	ENSG00000165775.17	FUNDC2	chrX	+	155046508	155046584	155033402	155033553	155051669	155051732	153	13441332	3,2	10541199	41,40	225	149	2.22045e-16	3.59153e-15	0.997,0.998	0.945,0.952	0.049
156	ENSG00000185010.14	F8	chrX	-	154956956	154957171	154953891	154954042	154961074	154961168	156	38,19	1,0	8,12	0,0	298	149	1	1	0.95,1.0	1.0,1.0	-0.025
157	ENSG00000185010.14	F8	chrX	-	154961074	154961168	154956956	154957171	154965969	154966141	157	41,20	0,0	12,9	0,2	243	149	0.697072	1	1.0,1.0	1.0,0.734	0.133
159	ENSG00000185010.14	F8	chrX	-	154987236	154987305	154984686	154984803	154992935	154993148	159	22,19	1,0	14,10	0,3	218	149	0.27469	0.669072	0.938,1.0	1.0,0.695	0.122
160	ENSG00000185010.14	F8	chrX	-	154987236	154987305	154984686	154984803	154996972	154997095	160	1,5	0,0	8,1	1,0	218	149	1	1	1.0,1.0	0.845,1.0	0.078
161	ENSG00000185010.14	F8	chrX	-	154992935	154993148	154984686	154984803	154996972	154997095	161	26,42	0,0	11,11	1,0	298	149	1	1	1.0,1.0	0.846,1.0	0.077
162	ENSG00000185010.14	F8	chrX	-	154992935	154993148	154987236	154987305	154996972	154997095	162	46,57	0,1	19,18	1,1	298	149	0.22703	0.567974	1.0,0.966	0.905,0.9	0.08
163	ENSG00000185010.14	F8	chrX	-	154999478	154999600	154996972	154997095	155022409	155022496	163	45,52	0,0	4,4	6,2	271	149	1.34834e-09	1.27354e-08	1.0,1.0	0.268,0.524	0.604
164	ENSG00000185010.14	F8	chrX	-	154999478	154999600	154996972	154997095	155026779	155026940	164	16,22	0,0	4,2	4,2	271	149	1.61229e-07	1.21707e-06	1.0,1.0	0.355,0.355	0.645
166	ENSG00000185010.14	F8	chrX	-	155022409	155022496	154999478	154999600	155026779	155026868	166	22,16	0,0	2,3	2,2	236	149	4.81145e-05	0.000257429	1.0,1.0	0.387,0.486	0.564
167	ENSG00000130830.14	MPP1	chrX	-	154781238	154781313	154778683	154779353	154781599	154781802	167	29272723	0,0	22932424	3,4	224	149	1	1	1.0,1.0	0.998,0.998	0.002
168	ENSG00000130830.14	MPP1	chrX	-	154781238	154781313	154778683	154779353	154805271	154805397	168	1081913	0,1	786803	7,8	224	149	0.561339	1	1.0,0.998	0.987,0.985	0.013
169	ENSG00000130830.14	MPP1	chrX	-	154781599	154781802	154778683	154779353	154805271	154805397	169	0,0	0,1	4,4	7,8	298	149	1	1	NA,0.0	0.222,0.2	-0.211
170	ENSG00000130830.14	MPP1	chrX	-	154781599	154781802	154781238	154781313	154783426	154783507	170	29542973	0,0	24792665	2,2	298	149	1	1	1.0,1.0	0.998,0.999	0.002
171	ENSG00000130830.14	MPP1	chrX	-	154781599	154781802	154781238	154781313	154805271	154805397	171	18681829	0,0	15221657	3,12	298	149	0.908345	1	1.0,1.0	0.996,0.986	0.009
172	ENSG00000130830.14	MPP1	chrX	-	154784027	154784108	154783376	154783507	154785050	154785157	172	16521700	10,8	12621263	151143	230	149	0	0	0.991,0.993	0.844,0.851	0.145
173	ENSG00000130830.14	MPP1	chrX	-	154784027	154784108	154783376	154783507	154789953	154790022	173	462487	0,0	346370	9,8	230	149	0.000328178	0.0015301	1.0,1.0	0.961,0.968	0.036
174	ENSG00000130830.14	MPP1	chrX	-	154785050	154785157	154783376	154783507	154786203	154786225	174	12881129	0,0	11011011	0,2	256	149	1	1	1.0,1.0	1.0,0.997	0.002
175	ENSG00000130830.14	MPP1	chrX	-	154785050	154785157	154783376	154783507	154789953	154790022	175	10,5	0,0	125133	9,8	256	149	0.0016927	0.00690235	1.0,1.0	0.89,0.906	0.102
176	ENSG00000130830.14	MPP1	chrX	-	154785050	154785157	154783376	154783507	154805271	154805397	176	11,5	0,4	153166	18,8	256	149	0.65734	1	1.0,0.421	0.832,0.924	-0.167
177	ENSG00000130830.14	MPP1	chrX	-	154785050	154785157	154783652	154784108	154789953	154790022	177	10181038	0,0	769766	0,1	256	149	1	1	1.0,1.0	1.0,0.998	0.001
178	ENSG00000130830.14	MPP1	chrX	-	154786203	154786340	154783426	154783507	154789953	154790022	178	1,2	0,0	2,3	9,8	286	149	5.62916e-07	3.98007e-06	1.0,1.0	0.104,0.163	0.867
179	ENSG00000130830.14	MPP1	chrX	-	154786203	154786340	154785050	154785157	154789953	154790022	179	13381218	0,0	1092957	3,10	286	149	0.876773	1	1.0,1.0	0.995,0.98	0.012
180	ENSG00000130830.14	MPP1	chrX	-	154786203	154786400	154783376	154783507	154789953	154790022	180	15461425	0,0	993936	9,8	298	149	0.150978	0.397995	1.0,1.0	0.982,0.983	0.018
182	ENSG00000130830.14	MPP1	chrX	-	154786203	154786400	154783376	154783507	154805271	154805477	182	14,26	0,4	70,76	18,8	298	149	0.134369	0.359231	1.0,0.765	0.66,0.826	0.14
183	ENSG00000130830.14	MPP1	chrX	-	154786203	154786400	154784700	154785157	154789953	154790022	183	30282751	0,0	21591988	3,10	298	149	1	1	1.0,1.0	0.997,0.99	0.006
184	ENSG00000130830.14	MPP1	chrX	-	154786203	154786400	154784700	154785157	154799744	154799815	184	14821326	0,0	11661056	2,0	298	149	1	1	1.0,1.0	0.997,1.0	0.002
185	ENSG00000130830.14	MPP1	chrX	-	154786203	154786400	154784700	154785157	154805271	154805477	185	14961352	1,0	12361128	35,55	298	149	0	0	0.999,1.0	0.946,0.911	0.071
187	ENSG00000130830.14	MPP1	chrX	-	154789953	154790022	154783426	154783507	154805271	154805485	187	0,0	0,4	21,16	18,8	218	149	1	1	NA,0.0	0.444,0.578	-0.511
188	ENSG00000130830.14	MPP1	chrX	-	154789953	154790022	154785050	154785157	154805271	154805485	188	0,0	1,0	18,14	35,55	218	149	1	1	0.0,NA	0.26,0.148	-0.204
189	ENSG00000130830.14	MPP1	chrX	-	154789953	154790022	154786203	154786340	154792141	154792285	189	4,3	1,0	2,1	0,0	218	149	1	1	0.732,1.0	1.0,1.0	-0.134
190	ENSG00000130830.14	MPP1	chrX	-	154789953	154790022	154786203	154786400	154790982	154791068	190	20591867	0,0	13661307	1,3	218	149	1	1	1.0,1.0	0.999,0.997	0.002
191	ENSG00000130830.14	MPP1	chrX	-	154789953	154790022	154786203	154786400	154791768	154791847	191	920832	0,0	614545	5,0	218	149	1	1	1.0,1.0	0.988,1.0	0.006
192	ENSG00000130830.14	MPP1	chrX	-	154789953	154790022	154786203	154786400	154804696	154804827	192	920832	0,2	593517	4,0	218	149	1	1	1.0,0.996	0.99,1.0	0.003
193	ENSG00000130830.14	MPP1	chrX	-	154789953	154790022	154786203	154786400	154805271	154805485	193	920833	14,26	621536	70,74	218	149	0	0	0.978,0.956	0.858,0.832	0.122
194	ENSG00000130830.14	MPP1	chrX	-	154790982	154791068	154786203	154786400	154791768	154791847	194	747704	0,0	527576	5,0	235	149	1	1	1.0,1.0	0.985,1.0	0.008
195	ENSG00000130830.14	MPP1	chrX	-	154790982	154791068	154786203	154786400	154805271	154805397	195	0,0	14,26	3,2	70,74	235	149	0.759102	1	0.0,0.0	0.026,0.017	-0.021
196	ENSG00000130830.14	MPP1	chrX	-	154790982	154791068	154789953	154790022	154791768	154791847	196	18961739	0,0	12991373	27,32	235	149	9.65911e-11	1.02059e-09	1.0,1.0	0.968,0.965	0.034
197	ENSG00000130830.14	MPP1	chrX	-	154790982	154791068	154789953	154790022	154805271	154805397	197	688640	0,1	425451	31,19	235	149	6.66134e-16	1.0519e-14	1.0,0.998	0.897,0.938	0.082
198	ENSG00000130830.14	MPP1	chrX	-	154791768	154791847	154783426	154783507	154805271	154805397	198	0,0	0,4	5,0	18,8	228	149	1	1	NA,0.0	0.154,0.0	-0.077
199	ENSG00000130830.14	MPP1	chrX	-	154791768	154791847	154786203	154786400	154805271	154805397	199	0,0	14,26	5,0	70,74	228	149	0.8179	1	0.0,0.0	0.045,0.0	-0.022
200	ENSG00000130830.14	MPP1	chrX	-	154791768	154791847	154789953	154790022	154792141	154792285	200	729735	0,0	561653	0,4	228	149	1	1	1.0,1.0	1.0,0.991	0.004
201	ENSG00000130830.14	MPP1	chrX	-	154791768	154791847	154789953	154790022	154805271	154805397	201	0,0	0,1	21,16	31,19	228	149	1	1	NA,0.0	0.307,0.355	-0.331
202	ENSG00000130830.14	MPP1	chrX	-	154791768	154791847	154790982	154791068	154805271	154805397	202	603573	0,0	478491	4,0	228	149	1	1	1.0,1.0	0.987,1.0	0.006
203	ENSG00000130830.14	MPP1	chrX	-	154792141	154792285	154789953	154790022	154804696	154804827	203	5,6	0,0	11,15	2,0	293	149	0.695962	1	1.0,1.0	0.737,1.0	0.131
204	ENSG00000130830.14	MPP1	chrX	-	154792141	154792285	154789953	154790022	154805271	154805397	204	750744	0,1	621707	31,19	293	149	3.75477e-13	4.89805e-12	1.0,0.997	0.911,0.95	0.068
205	ENSG00000130830.14	MPP1	chrX	-	154792141	154792285	154791630	154791847	154805271	154805397	205	20451984	0,0	15681764	7,1	293	149	1	1	1.0,1.0	0.991,0.999	0.005
206	ENSG00000130830.14	MPP1	chrX	-	154792192	154792285	154791768	154791847	154805271	154805498	206	425372	0,0	349383	7,1	242	149	0.617602	1	1.0,1.0	0.968,0.996	0.018
207	ENSG00000130830.14	MPP1	chrX	-	154799744	154799893	154785050	154785157	154805271	154805527	207	16,9	1,0	3,10	35,55	298	149	0	0	0.889,1.0	0.041,0.083	0.883
208	ENSG00000130830.14	MPP1	chrX	-	154799744	154799893	154792141	154792285	154804696	154804827	208	22,26	5,6	27,27	11,12	298	149	0.117303	0.318472	0.688,0.684	0.551,0.529	0.146
209	ENSG00000130830.14	MPP1	chrX	-	154799744	154799893	154792141	154792285	154805271	154805527	209	38,35	798773	27,37	656740	298	149	0.944097	1	0.023,0.022	0.02,0.024	0.001
210	ENSG00000130830.14	MPP1	chrX	-	154804696	154804827	154786203	154786400	154805271	154805456	210	4,3	14,26	11,1	70,74	280	149	0.352816	0.82606	0.132,0.058	0.077,0.007	0.053
211	ENSG00000130830.14	MPP1	chrX	-	154804696	154804827	154789953	154790022	154805271	154805456	211	4,1	0,1	9,1	31,19	280	149	0.000424062	0.00193838	1.0,0.347	0.134,0.027	0.593
212	ENSG00000130830.14	MPP1	chrX	-	154804696	154804827	154792141	154792285	154805271	154805456	212	9,7	798773	18,13	656740	280	149	0.715638	1	0.006,0.005	0.014,0.009	-0.006
213	ENSG00000130830.14	MPP1	chrX	-	154804696	154804827	154799744	154799893	154805271	154805456	213	4,1	16,9	8,1	1,10	280	149	0.178288	0.459882	0.117,0.056	0.81,0.051	-0.344
214	ENSG00000160211.17	G6PD	chrX	-	154532941	154533128	154532566	154532802	154533575	154533669	214	11101120	0,1	592725	1,6	298	149	1	1	1.0,0.998	0.997,0.984	0.009
215	ENSG00000160211.17	G6PD	chrX	-	154534337	154534496	154534034	154534160	154535167	154535385	215	12271246	0,0	698700	2,0	298	149	1	1	1.0,1.0	0.994,1.0	0.003
216	ENSG00000160211.17	G6PD	chrX	-	154534337	154534499	154534034	154534160	154535167	154535385	216	554575	0,0	359351	2,0	298	149	1	1	1.0,1.0	0.989,1.0	0.006
217	ENSG00000160211.17	G6PD	chrX	-	154535936	154536045	154535074	154535385	154536140	154536178	217	10041197	0,0	705767	1,0	258	149	1	1	1.0,1.0	0.998,1.0	0.001
218	ENSG00000071889.16	FAM3A	chrX	-	154507405	154507490	154507202	154507329	154507810	154507861	218	273316	2,0	194208	1,0	234	149	1	1	0.989,1.0	0.992,1.0	-0.002
219	ENSG00000071889.16	FAM3A	chrX	-	154507405	154507490	154507202	154507329	154508288	154508347	219	141170	0,0	127120	1,2	234	149	0.53949	1	1.0,1.0	0.988,0.974	0.019
220	ENSG00000071889.16	FAM3A	chrX	-	154507810	154507861	154507202	154507329	154508288	154508347	220	25,40	0,0	15,18	1,2	200	149	0.090241	0.252513	1.0,1.0	0.918,0.87	0.106
221	ENSG00000071889.16	FAM3A	chrX	-	154507810	154507861	154507405	154507490	154508288	154508347	221	137175	4,2	84101	23,13	200	149	2.61841e-09	2.40269e-08	0.962,0.985	0.731,0.853	0.181
222	ENSG00000071889.16	FAM3A	chrX	-	154507810	154507882	154507202	154507329	154508288	154508347	222	9,7	0,0	16,9	1,2	221	149	0.150841	0.397709	1.0,1.0	0.915,0.752	0.166
223	ENSG00000071889.16	FAM3A	chrX	-	154507810	154507882	154507405	154507490	154508288	154508347	223	67,82	4,2	53,58	23,13	221	149	3.06145e-07	2.23466e-06	0.919,0.965	0.608,0.75	0.263
224	ENSG00000071889.16	FAM3A	chrX	-	154508288	154508347	154507679	154507861	154508473	154508597	224	140166	0,6	125115	0,0	208	149	0.321432	0.764587	1.0,0.952	1.0,1.0	-0.024
225	ENSG00000071889.16	FAM3A	chrX	-	154508473	154508597	154508288	154508347	154511847	154511871	225	219254	0,0	286231	0,2	273	149	1	1	1.0,1.0	1.0,0.984	0.008
226	ENSG00000071889.16	FAM3A	chrX	-	154508473	154508652	154508288	154508347	154511847	154511871	226	92101	0,0	120,98	0,2	298	149	1	1	1.0,1.0	1.0,0.961	0.02
227	ENSG00000071889.16	FAM3A	chrX	-	154508473	154508811	154508288	154508347	154511847	154511871	227	92103	0,0	122,98	0,2	298	149	1	1	1.0,1.0	1.0,0.961	0.02
228	ENSG00000071889.16	FAM3A	chrX	-	154512313	154512411	154511847	154511871	154512822	154512936	228	89,74	86134	18,20	182145	247	149	4.82947e-14	6.72305e-13	0.384,0.25	0.056,0.077	0.251
229	ENSG00000071889.16	FAM3A	chrX	-	154512313	154512431	154511867	154511871	154512822	154512936	229	40,30	86134	10,5	182145	267	149	1.05579e-11	1.22069e-10	0.206,0.111	0.03,0.019	0.134
230	ENSG00000071889.16	FAM3A	chrX	-	154512822	154512936	154511847	154511871	154515759	154515812	230	140216	5,6	289233	1,2	263	149	0.00302762	0.0117277	0.941,0.953	0.994,0.985	-0.043
231	ENSG00000071889.16	FAM3A	chrX	-	154515759	154515812	154512822	154512936	154515909	154516160	231	60105	0,0	112118	0,2	202	149	1	1	1.0,1.0	1.0,0.978	0.011
232	ENSG00000071889.16	FAM3A	chrX	-	154515759	154515812	154512822	154512936	154515968	154516116	232	49,78	0,0	90,90	3,0	202	149	0.475033	1	1.0,1.0	0.957,1.0	0.022
233	ENSG00000126903.15	SLC10A3	chrX	-	154489941	154490027	154487310	154489082	154490306	154490690	233	4,0	64,90	0,2	68,91	235	149	0.603712	1	0.038,0.0	0.0,0.014	0.012
234	ENSG00000126903.15	SLC10A3	chrX	-	154489941	154490027	154487310	154489082	154490593	154490628	234	1,0	2,3	0,2	0,0	235	149	1	1	0.241,0.0	NA,1.0	-0.879
235	ENSG00000126903.15	SLC10A3	chrX	-	154490306	154490358	154487342	154489082	154490593	154490614	235	31,51	2,3	34,58	0,0	201	149	0.0213609	0.0693209	0.92,0.926	1.0,1.0	-0.077
236	ENSG00000102178.12	UBL4A	chrX	-	154485770	154485979	154483716	154485649	154486227	154486333	236	713811	0,1	498495	0,0	298	149	1	1	1.0,0.998	1.0,1.0	-0.001
237	ENSG00000102178.12	UBL4A	chrX	-	154485770	154486083	154485375	154485649	154486227	154486333	237	431487	0,1	327336	0,0	298	149	1	1	1.0,0.996	1.0,1.0	-0.002
238	ENSG00000102178.12	UBL4A	chrX	-	154486227	154486333	154485770	154485979	154486536	154486586	238	392447	2,1	282256	0,0	255	149	1	1	0.991,0.996	1.0,1.0	-0.006
239	ENSG00000147403.16	RPL10	chrX	+	154399486	154399594	154399337	154399396	154399802	154399941	239	4261942164	3,4	5505459323	82112	257	149	1	1	1.0,1.0	0.997,0.997	0.003
240	ENSG00000147403.16	RPL10	chrX	+	154399802	154399941	154399337	154399396	154400701	154400917	240	544540	0,0	56696575	1,2	288	149	1	1	1.0,1.0	1.0,0.999	0
241	ENSG00000147403.16	RPL10	chrX	+	154399802	154399941	154399337	154399594	154400463	154400626	241	4282842567	0,0	4800352071	1,0	288	149	1	1	1.0,1.0	1.0,1.0	0
242	ENSG00000147403.16	RPL10	chrX	+	154400463	154400626	154399802	154399941	154400701	154400811	242	3536935048	582598	3001233854	65207297	298	149	0	0	0.968,0.967	0.697,0.699	0.27
243	ENSG00000147403.16	RPL10	chrX	+	154400463	154400626	154399802	154399941	154403262	154403497	243	1888518505	0,0	1657518529	2,0	298	149	1	1	1.0,1.0	1.0,1.0	0
244	ENSG00000196924.15	FLNA	chrX	-	154350030	154350207	154349648	154349867	154351580	154351696	244	27242723	0,0	24862554	6,0	298	149	1	1	1.0,1.0	0.995,1.0	0.002
245	ENSG00000196924.15	FLNA	chrX	-	154350908	154351041	154350030	154350207	154351139	154351203	245	32183269	0,0	20482142	2,5	282	149	1	1	1.0,1.0	0.998,0.996	0.003
246	ENSG00000196924.15	FLNA	chrX	-	154350908	154351041	154350030	154350207	154351580	154351696	246	52125357	0,4	36343741	4,23	282	149	1	1	1.0,0.999	0.998,0.988	0.007
247	ENSG00000196924.15	FLNA	chrX	-	154351580	154351696	154350908	154351041	154351883	154351950	247	37934095	1,0	35073665	1,3	265	149	1	1	1.0,1.0	0.999,0.999	0.001
248	ENSG00000196924.15	FLNA	chrX	-	154351883	154352021	154350908	154351041	154352180	154352447	248	28142571	2,0	22532336	0,0	287	149	1	1	0.999,1.0	1.0,1.0	0
249	ENSG00000196924.15	FLNA	chrX	-	154352552	154352675	154352180	154352447	154352771	154352783	249	65666222	48,49	50964915	221181	272	149	0	0	0.987,0.986	0.927,0.937	0.054
250	ENSG00000196924.15	FLNA	chrX	-	154352771	154352924	154352180	154352447	154353000	154353169	250	48204789	0,0	34983642	1,2	298	149	1	1	1.0,1.0	0.999,0.999	0.001
251	ENSG00000196924.15	FLNA	chrX	-	154353000	154353204	154352771	154352924	154353295	154353457	251	72517154	0,0	53235646	0,3	298	149	1	1	1.0,1.0	1.0,0.999	0
252	ENSG00000196924.15	FLNA	chrX	-	154353000	154353221	154352771	154352924	154353295	154353457	252	47724742	0,0	32813474	0,3	298	149	1	1	1.0,1.0	1.0,0.998	0.001
253	ENSG00000196924.15	FLNA	chrX	-	154353553	154353727	154353295	154353457	154353914	154354043	253	59465691	24,30	47244888	18,28	298	149	0.972856	1	0.992,0.99	0.992,0.989	0.001
254	ENSG00000196924.15	FLNA	chrX	-	154353553	154353727	154353295	154353457	154354150	154354291	254	36663423	1,1	27272820	0,3	298	149	1	1	0.999,0.999	1.0,0.998	0
255	ENSG00000196924.15	FLNA	chrX	-	154353914	154354043	154353295	154353457	154354150	154354291	255	39203644	1,1	27692954	0,3	278	149	1	1	1.0,0.999	1.0,0.998	0.001
256	ENSG00000196924.15	FLNA	chrX	-	154353914	154354043	154353553	154353727	154354150	154354291	256	61765880	1,1	47484993	4,3	278	149	1	1	1.0,1.0	0.998,0.999	0.002
257	ENSG00000196924.15	FLNA	chrX	-	154354615	154354711	154354380	154354483	154354824	154354889	257	53425307	35,20	43614534	97145	245	149	0	0	0.989,0.994	0.965,0.95	0.034
258	ENSG00000196924.15	FLNA	chrX	-	154357250	154357274	154354824	154355072	154357433	154357623	258	11241224	25592425	14011316	16001613	173	149	3.79032e-08	3.07326e-07	0.274,0.303	0.43,0.413	-0.133
259	ENSG00000196924.15	FLNA	chrX	-	154358444	154358568	154358198	154358355	154358983	154359154	259	54285599	0,3	45834794	0,0	273	149	1	1	1.0,0.999	1.0,1.0	0
260	ENSG00000196924.15	FLNA	chrX	-	154359989	154360587	154359731	154359905	154361307	154361570	260	40934471	0,0	38904070	8,4	298	149	1	1	1.0,1.0	0.996,0.998	0.003
261	ENSG00000196924.15	FLNA	chrX	-	154359989	154360587	154359731	154359905	154361669	154361787	261	18971981	0,0	17311913	0,4	298	149	1	1	1.0,1.0	1.0,0.996	0.002
262	ENSG00000196924.15	FLNA	chrX	-	154361307	154361570	154359731	154359905	154361669	154361787	262	19732053	0,0	17751831	0,4	298	149	1	1	1.0,1.0	1.0,0.996	0.002
263	ENSG00000196924.15	FLNA	chrX	-	154361307	154361570	154359989	154360587	154361669	154361787	263	41704543	0,0	39273984	1,0	298	149	1	1	1.0,1.0	0.999,1.0	0
264	ENSG00000196924.15	FLNA	chrX	-	154361669	154361787	154361307	154361570	154361978	154362148	264	34613655	0,0	31243152	3,0	267	149	1	1	1.0,1.0	0.998,1.0	0.001
265	ENSG00000196924.15	FLNA	chrX	-	154362241	154362332	154361978	154362148	154362417	154362578	265	47724633	0,0	37293797	4,0	240	149	1	1	1.0,1.0	0.998,1.0	0.001
266	ENSG00000196924.15	FLNA	chrX	-	154362417	154362578	154362241	154362332	154362660	154362784	266	46894941	0,0	41424593	29,22	298	149	0.579886	1	1.0,1.0	0.986,0.991	0.012
267	ENSG00000196924.15	FLNA	chrX	-	154364021	154364165	154362660	154362784	154364258	154364372	267	49245399	1,0	46784716	0,0	293	149	1	1	1.0,1.0	1.0,1.0	0
268	ENSG00000196924.15	FLNA	chrX	-	154365348	154365486	154365135	154365259	154366307	154366470	268	18161903	0,1	22682257	0,0	287	149	1	1	1.0,0.999	1.0,1.0	0
269	ENSG00000196924.15	FLNA	chrX	-	154366023	154366224	154365348	154365486	154366307	154366470	269	45684982	91,68	35523533	419452	298	149	0	0	0.962,0.973	0.809,0.796	0.165
270	ENSG00000196924.15	FLNA	chrX	-	154366731	154366850	154366561	154366639	154367396	154367544	270	51175067	0,0	44624443	0,1	268	149	1	1	1.0,1.0	1.0,1.0	0
271	ENSG00000196924.15	FLNA	chrX	-	154367640	154367738	154367396	154367544	154367841	154368090	271	35793944	4,0	35353616	0,1	247	149	1	1	0.998,1.0	1.0,1.0	-0.001
272	ENSG00000196924.15	FLNA	chrX	-	154367640	154367738	154367396	154367544	154370872	154371203	272	16551798	0,0	16531573	0,4	247	149	1	1	1.0,1.0	1.0,0.996	0.002
273	ENSG00000196924.15	FLNA	chrX	-	154367841	154368090	154367396	154367544	154370872	154371203	273	26612966	0,0	22022092	0,4	298	149	1	1	1.0,1.0	1.0,0.996	0.002
274	ENSG00000196924.15	FLNA	chrX	-	154367841	154368090	154367640	154367738	154370872	154371203	274	45825116	0,4	40964145	1,0	298	149	1	1	1.0,0.998	1.0,1.0	-0.001
277	ENSG00000169057.21	MECP2	chrX	-	154039791	154039903	154032434	154032557	154092183	154092307	277	0,2	308231	4,0	68,97	261	149	0.914474	1	0.0,0.005	0.032,0.0	-0.013
278	ENSG00000169057.21	MECP2	chrX	-	154039791	154039903	154032434	154032557	154097603	154097764	278	0,0	20,14	6,2	107,93	261	149	0.220153	0.552886	0.0,0.0	0.031,0.012	-0.021
283	ENSG00000169057.21	MECP2	chrX	-	154092183	154092307	154032206	154032557	154096812	154096978	283	234179	0,0	65,82	0,1	273	149	1	1	1.0,1.0	1.0,0.978	0.011
284	ENSG00000169057.21	MECP2	chrX	-	154092183	154092307	154032206	154032557	154097603	154097663	284	503381	20,14	122160	107,93	273	149	0	0	0.932,0.937	0.384,0.484	0.501
285	ENSG00000169057.21	MECP2	chrX	-	154092183	154092307	154039791	154039903	154097603	154097663	285	196152	0,0	54,63	2,2	273	149	0.223018	0.559252	1.0,1.0	0.936,0.945	0.059
286	ENSG00000184216.13	IRAK1	chrX	-	154012528	154012678	154010499	154011917	154013042	154013343	286	21202368	2,3	14211480	40,41	298	149	0	0	0.998,0.997	0.947,0.948	0.05
287	ENSG00000184216.13	IRAK1	chrX	-	154012528	154012678	154010499	154011917	154016031	154016073	287	12691343	0,3	730896	0,3	298	149	1	1	1.0,0.996	1.0,0.993	0.002
288	ENSG00000184216.13	IRAK1	chrX	-	154013042	154013343	154012528	154012678	154014041	154014278	288	9101092	0,0	709607	2,0	298	149	1	1	1.0,1.0	0.994,1.0	0.003
289	ENSG00000184216.13	IRAK1	chrX	-	154013042	154013343	154012528	154012678	154016031	154016097	289	8561031	0,0	694586	0,1	298	149	1	1	1.0,1.0	1.0,0.997	0.002
290	ENSG00000184216.13	IRAK1	chrX	-	154013042	154013433	154011730	154011917	154016031	154016097	290	2,5	0,3	44,43	0,3	298	149	0.182907	0.470227	1.0,0.455	1.0,0.878	-0.212
291	ENSG00000184216.13	IRAK1	chrX	-	154013042	154013433	154012528	154012678	154014041	154014246	291	11231255	0,0	878840	2,0	298	149	1	1	1.0,1.0	0.995,1.0	0.002
292	ENSG00000184216.13	IRAK1	chrX	-	154013042	154013433	154012528	154012678	154016031	154016097	292	8541031	0,0	698588	0,1	298	149	1	1	1.0,1.0	1.0,0.997	0.002
293	ENSG00000184216.13	IRAK1	chrX	-	154014041	154014278	154012528	154012678	154016031	154016073	293	723606	0,0	385344	0,1	298	149	1	1	1.0,1.0	1.0,0.994	0.003
294	ENSG00000184216.13	IRAK1	chrX	-	154014041	154014278	154013042	154013343	154016031	154016073	294	779669	2,2	398365	0,0	298	149	1	1	0.995,0.994	1.0,1.0	-0.006
295	ENSG00000184216.13	IRAK1	chrX	-	154014041	154014278	154013042	154013433	154016031	154016073	295	993832	0,2	567598	4,2	298	149	1	1	1.0,0.995	0.986,0.993	0.008
296	ENSG00000184216.13	IRAK1	chrX	-	154014041	154014278	154013042	154013433	154016436	154016644	296	273226	0,0	189254	2,0	298	149	1	1	1.0,1.0	0.979,1.0	0.01
297	ENSG00000184216.13	IRAK1	chrX	-	154016031	154016097	154013042	154013433	154016436	154016644	297	301270	0,0	223205	2,0	215	149	1	1	1.0,1.0	0.987,1.0	0.006
298	ENSG00000184216.13	IRAK1	chrX	-	154016031	154016097	154014041	154014278	154016436	154016644	298	1009865	3,0	593537	5,0	215	149	1	1	0.996,1.0	0.988,1.0	0.004
299	ENSG00000184216.13	IRAK1	chrX	-	154018005	154018120	154016948	154017067	154018290	154018355	299	21662427	1,0	16931693	0,0	264	149	1	1	0.999,1.0	1.0,1.0	0
300	ENSG00000184216.13	IRAK1	chrX	-	154018290	154018355	154018005	154018120	154018598	154018638	300	17041866	0,0	12401366	1,0	214	149	1	1	1.0,1.0	0.999,1.0	0
301	ENSG00000184216.13	IRAK1	chrX	-	154018598	154018787	154018290	154018355	154018974	154019078	301	20522080	0,2	15071594	0,0	298	149	1	1	1.0,0.998	1.0,1.0	-0.001
302	ENSG00000184216.13	IRAK1	chrX	-	154018974	154019078	154018290	154018355	154019196	154019328	302	477586	4,0	513458	0,0	253	149	1	1	0.986,1.0	1.0,1.0	-0.007
303	ENSG00000184216.13	IRAK1	chrX	-	154019196	154019328	154018974	154019078	154019430	154019598	303	13221623	0,1	12811185	0,0	281	149	1	1	1.0,0.999	1.0,1.0	0
304	ENSG00000172534.13	HCFC1	chrX	-	153956190	153956411	153954065	153955542	153956917	153957060	304	679747	0,0	622540	2,1	298	149	1	1	1.0,1.0	0.994,0.996	0.005
305	ENSG00000172534.13	HCFC1	chrX	-	153956624	153956763	153956190	153956411	153956917	153957060	305	12901259	1,0	11441164	4,2	288	149	1	1	0.999,1.0	0.993,0.997	0.005
306	ENSG00000172534.13	HCFC1	chrX	-	153956917	153957060	153954065	153955542	153957313	153957533	306	389459	0,0	462545	0,1	292	149	1	1	1.0,1.0	1.0,0.996	0.002
307	ENSG00000172534.13	HCFC1	chrX	-	153958568	153958766	153958024	153958249	153959330	153959491	307	10441240	10,2	898835	93,84	298	149	0	0	0.981,0.997	0.828,0.833	0.158
308	ENSG00000172534.13	HCFC1	chrX	-	153959801	153960161	153959330	153959491	153960234	153960414	308	9871046	0,0	10531020	0,1	298	149	1	1	1.0,1.0	1.0,0.998	0.001
309	ENSG00000172534.13	HCFC1	chrX	-	153961541	153961648	153960234	153960414	153962221	153962306	309	908908	9,13	740662	96,85	256	149	0	0	0.983,0.976	0.818,0.819	0.161
310	ENSG00000172534.13	HCFC1	chrX	-	153963224	153963433	153962221	153962306	153964123	153964284	310	11701104	0,0	1111959	1,0	298	149	1	1	1.0,1.0	0.998,1.0	0.001
311	ENSG00000172534.13	HCFC1	chrX	-	153964123	153964284	153962221	153962306	153964577	153964726	311	554555	0,0	535444	1,2	298	149	1	1	1.0,1.0	0.996,0.991	0.006
312	ENSG00000102032.12	RENBP	chrX	-	153936003	153936105	153935488	153935576	153940101	153940215	312	1,0	143213	4,0	96,59	251	149	0.674072	1	0.004,0.0	0.024,0.0	-0.01
314	ENSG00000102032.12	RENBP	chrX	-	153941949	153942031	153941477	153941653	153942854	153943079	314	203174	6,2	14,24	8,14	231	149	7.10543e-15	1.04901e-13	0.956,0.982	0.53,0.525	0.441
317	ENSG00000089820.15	ARHGAP4	chrX	-	153909442	153909535	153909069	153909169	153909740	153909924	317	512485	1,0	186258	0,3	242	149	1	1	0.997,1.0	1.0,0.981	0.008
318	ENSG00000089820.15	ARHGAP4	chrX	-	153910170	153910404	153910011	153910085	153910505	153910611	318	823965	4,2	171212	9,4	298	149	2.14462e-05	0.000121599	0.99,0.996	0.905,0.964	0.058
322	ENSG00000089820.15	ARHGAP4	chrX	-	153910505	153910611	153910170	153910404	153910699	153910834	322	852978	0,1	283322	2,0	255	149	1	1	1.0,0.998	0.988,1.0	0.005
323	ENSG00000089820.15	ARHGAP4	chrX	-	153910921	153910999	153910699	153910834	153911128	153911189	323	684757	2,2	225248	8,8	227	149	2.01948e-05	0.000114993	0.996,0.996	0.949,0.953	0.045
324	ENSG00000089820.15	ARHGAP4	chrX	-	153910921	153910999	153910699	153910834	153913023	153913051	324	240217	0,0	86,85	0,5	227	149	0.148876	0.39312	1.0,1.0	1.0,0.918	0.041
325	ENSG00000089820.15	ARHGAP4	chrX	-	153911128	153911189	153910699	153910834	153913023	153913051	325	4,2	0,0	1,4	0,5	210	149	0.00206316	0.00827315	1.0,1.0	1.0,0.362	0.319
326	ENSG00000089820.15	ARHGAP4	chrX	-	153911128	153911189	153910921	153910999	153912699	153912737	326	611711	9,10	195216	24,21	210	149	5.21805e-13	6.73373e-12	0.98,0.981	0.852,0.879	0.115
327	ENSG00000089820.15	ARHGAP4	chrX	-	153911128	153911189	153910921	153910999	153913023	153913051	327	170219	0,0	73,83	2,1	210	149	0.434089	0.969057	1.0,1.0	0.963,0.983	0.027
328	ENSG00000089820.15	ARHGAP4	chrX	-	153912699	153912802	153910921	153910999	153913023	153913051	328	436419	0,0	164153	2,1	252	149	0.730395	1	1.0,1.0	0.98,0.989	0.016
329	ENSG00000089820.15	ARHGAP4	chrX	-	153912699	153912802	153911128	153911189	153913023	153913051	329	866896	2,0	270268	0,1	252	149	1	1	0.996,1.0	1.0,0.994	0.001
330	ENSG00000089820.15	ARHGAP4	chrX	-	153913023	153913051	153912699	153912802	153913408	153913600	330	68,54	0,0	34,30	0,1	177	149	1	1	1.0,1.0	1.0,0.962	0.019
331	ENSG00000089820.15	ARHGAP4	chrX	-	153913217	153913302	153913023	153913051	153913408	153913600	331	832846	5,0	243237	3,11	234	149	0.000214801	0.00103355	0.991,1.0	0.981,0.932	0.039
332	ENSG00000089820.15	ARHGAP4	chrX	-	153913777	153913879	153913209	153913600	153918831	153919053	332	847894	2,3	246301	29,25	251	149	0	0	0.996,0.994	0.834,0.877	0.14
333	ENSG00000089820.15	ARHGAP4	chrX	-	153913777	153913879	153913408	153913516	153918831	153919053	333	408417	3,3	105114	0,0	251	149	0.894296	1	0.988,0.988	1.0,1.0	-0.012
335	ENSG00000089820.15	ARHGAP4	chrX	-	153919566	153919686	153919154	153919283	153920625	153920808	335	59,84	421523	9,17	154168	269	149	0.00390969	0.0148096	0.072,0.082	0.031,0.053	0.035
342	ENSG00000089820.15	ARHGAP4	chrX	-	153921364	153921527	153921096	153921159	153921604	153921809	342	733726	0,1	239262	0,2	298	149	1	1	1.0,0.997	1.0,0.985	0.006
343	ENSG00000089820.15	ARHGAP4	chrX	-	153921604	153921809	153921096	153921159	153926135	153926244	343	273365	0,0	88,75	1,0	298	149	1	1	1.0,1.0	0.978,1.0	0.011
344	ENSG00000089820.15	ARHGAP4	chrX	-	153932315	153932431	153932070	153932115	153932538	153932584	344	29642984	0,0	19792154	1,0	265	149	1	1	1.0,1.0	0.999,1.0	0
345	ENSG00000089820.15	ARHGAP4	chrX	-	153932538	153932584	153932070	153932115	153933942	153934001	345	640553	0,0	458384	4,0	195	149	1	1	1.0,1.0	0.989,1.0	0.006
347	ENSG00000089820.15	ARHGAP4	chrX	-	153933942	153934001	153932070	153932115	153934376	153934475	347	319284	0,0	273276	1,0	208	149	1	1	1.0,1.0	0.995,1.0	0.002
348	ENSG00000089820.15	ARHGAP4	chrX	-	153933942	153934001	153932538	153932584	153934376	153934475	348	18641710	0,1	13351282	20,26	208	149	1.81698e-05	0.000104219	1.0,0.999	0.98,0.972	0.024
349	ENSG00000089820.15	ARHGAP4	chrX	-	153934376	153934475	153933942	153934001	153934883	153934999	349	20361950	2,3	15481557	0,0	248	149	1	1	0.998,0.997	1.0,1.0	-0.002
351	ENSG00000184343.10	SRPK3	chrX	+	153778599	153778674	153777947	153778471	153778934	153780485	351	33,34	0,0	53,44	1,0	224	149	1	1	1.0,1.0	0.972,1.0	0.014
352	ENSG00000184343.10	SRPK3	chrX	+	153778934	153780485	153778599	153778674	153781215	153781346	352	16,21	0,0	27,12	1,0	298	149	1	1	1.0,1.0	0.931,1.0	0.034
354	ENSG00000198753.11	PLXNB3	chrX	+	153766872	153767913	153765470	153765580	153768248	153768428	354	7,8	5,0	36,33	0,0	298	149	0.00194243	0.00782824	0.412,1.0	1.0,1.0	-0.294
355	ENSG00000198753.11	PLXNB3	chrX	+	153771485	153771655	153771309	153771403	153771863	153772015	355	15,30	2,0	55,43	16,10	298	149	0.00035266	0.001635	0.789,1.0	0.632,0.683	0.237
356	ENSG00000198753.11	PLXNB3	chrX	+	153775224	153775403	153774879	153775103	153775593	153775660	356	36,26	0,0	78,80	1,0	298	149	1	1	1.0,1.0	0.975,1.0	0.012
357	ENSG00000198753.11	PLXNB3	chrX	+	153775300	153775403	153774928	153775103	153775593	153775660	357	19,2	0,0	23,36	1,0	252	149	1	1	1.0,1.0	0.932,1.0	0.034
358	ENSG00000198753.11	PLXNB3	chrX	+	153775593	153775660	153775224	153775403	153775886	153775968	358	21,6	0,0	33,58	10,5	216	149	7.32054e-05	0.000380777	1.0,1.0	0.695,0.889	0.208
359	ENSG00000198753.11	PLXNB3	chrX	+	153777947	153778095	153777527	153777688	153778260	153778325	359	79,79	0,0	107102	1,0	297	149	1	1	1.0,1.0	0.982,1.0	0.009
360	ENSG00000198753.11	PLXNB3	chrX	+	153778260	153778325	153777947	153778095	153778395	153778471	360	68,59	0,0	92,88	2,0	214	149	1	1	1.0,1.0	0.97,1.0	0.015
361	ENSG00000101986.11	ABCD1	chrX	+	153737156	153737251	153736344	153736513	153740091	153740237	361	49,65	0,0	41,43	0,2	244	149	0.388567	0.891833	1.0,1.0	1.0,0.929	0.035
362	ENSG00000185825.16	BCAP31	chrX	-	153704820	153705101	153703958	153704094	153715541	153715689	362	2,2	21232023	1,0	16541834	298	149	1	1	0.0,0.0	0.0,0.0	0
363	ENSG00000185825.16	BCAP31	chrX	-	153720871	153720972	153715416	153715689	153723152	153723288	363	32433401	0,0	31173275	11,1	250	149	1	1	1.0,1.0	0.994,0.999	0.004
364	ENSG00000185825.16	BCAP31	chrX	-	153723152	153723288	153720871	153720972	153724333	153724388	364	21802471	0,0	22312403	0,2	285	149	1	1	1.0,1.0	1.0,0.998	0.001
365	ENSG00000185825.16	BCAP31	chrX	-	153723507	153723612	153723152	153723288	153724333	153724435	365	55,74	784838	59,69	767818	254	149	0.929448	1	0.04,0.049	0.043,0.047	-0.001
366	ENSG00000130829.17	DUSP9	chrX	+	153647451	153647666	153642491	153642611	153647918	153648013	366	0,0	6,0	0,2	2,0	298	149	1	1	0.0,NA	0.0,1.0	-0.5
367	ENSG00000262919.7	CCNQ	chrX	-	153592505	153592733	153587918	153588454	153594546	153594679	367	236273	7,10	217228	4,11	298	149	0.882807	1	0.944,0.932	0.964,0.912	0
368	ENSG00000262919.7	CCNQ	chrX	-	153592505	153592733	153587931	153588394	153594546	153594679	368	230252	0,3	111,97	0,0	298	149	1	1	1.0,0.977	1.0,1.0	-0.012
372	ENSG00000262919.7	CCNQ	chrX	-	153597421	153597706	153596003	153596187	153598961	153599116	372	11,8	148102	3,7	98103	298	149	0.22801	0.569987	0.036,0.038	0.015,0.033	0.013
373	ENSG00000063587.14	ZNF275	chrX	+	153336633	153336710	153334154	153334285	153345519	153345621	373	43,44	0,0	15,10	26,34	226	149	0	0	1.0,1.0	0.276,0.162	0.781
374	ENSG00000147383.10	NSDHL	chrX	+	152831633	152831700	152830966	152831117	152846281	152846432	374	32,21	97,84	4,7	91,80	216	149	1.37473e-06	9.2314e-06	0.185,0.147	0.029,0.057	0.123
375	ENSG00000147383.10	NSDHL	chrX	+	152858769	152858916	152850264	152850423	152862595	152862724	375	739665	0,1	359410	0,0	296	149	1	1	1.0,0.997	1.0,1.0	-0.002
376	ENSG00000213401.9	MAGEA12	chrX	+	152735147	152735253	152733778	152733859	152736086	152737106	376	22,5	13,15	3,13	20,19	255	149	0.181528	0.467161	0.497,0.163	0.081,0.286	0.147
382	ENSG00000011677.12	GABRA3	chrX	-	152189729	152189941	152166233	152168563	152197632	152197785	382	13,15	1,1	19,16	1,6	298	149	0.131809	0.35321	0.867,0.882	0.905,0.571	0.137
383	ENSG00000011677.12	GABRA3	chrX	-	152189729	152189941	152166233	152168563	152208000	152208144	383	7,11	0,0	10,10	0,2	298	149	0.69487	1	1.0,1.0	1.0,0.714	0.143
384	ENSG00000011677.12	GABRA3	chrX	-	152197632	152197785	152166233	152168563	152208000	152208144	384	5,4	0,0	21,14	0,2	298	149	0.756034	1	1.0,1.0	1.0,0.778	0.111
385	ENSG00000011677.12	GABRA3	chrX	-	152197632	152197785	152189729	152189941	152208000	152208144	385	10,7	0,0	30,14	1,0	298	149	1	1	1.0,1.0	0.938,1.0	0.031
386	ENSG00000011677.12	GABRA3	chrX	-	152208000	152208144	152166233	152168563	152224762	152224845	386	4,6	0,0	12,15	5,5	293	149	1.19383e-05	7.02785e-05	1.0,1.0	0.55,0.604	0.423
390	ENSG00000029993.14	HMGB3	chrX	+	150987127	150987302	150986050	150986190	150987776	150987877	390	20021939	0,0	14871789	1,1	298	149	1	1	1.0,1.0	0.999,0.999	0.001
392	ENSG00000102181.20	CD99L2	chrX	-	150776173	150776293	150770303	150770369	150793690	150793756	392	237193	0,0	175150	0,1	269	149	1	1	1.0,1.0	1.0,0.988	0.006
393	ENSG00000102181.20	CD99L2	chrX	-	150777335	150777482	150776173	150776293	150793690	150793756	393	13,29	0,0	14,16	28,37	296	149	0	0	1.0,1.0	0.201,0.179	0.81
394	ENSG00000102181.20	CD99L2	chrX	-	150777443	150777482	150776173	150776293	150793690	150793756	394	165196	0,0	99,97	28,37	188	149	0	0	1.0,1.0	0.737,0.675	0.294
395	ENSG00000102181.20	CD99L2	chrX	-	150777443	150777482	150776173	150776293	150814861	150814936	395	56,55	0,0	20,30	2,0	188	149	0.739595	1	1.0,1.0	0.888,1.0	0.056
396	ENSG00000102181.20	CD99L2	chrX	-	150795417	150795486	150795205	150795289	150814861	150814864	396	329346	0,1	167242	0,0	218	149	1	1	1.0,0.996	1.0,1.0	-0.002
397	ENSG00000102181.20	CD99L2	chrX	-	150795417	150795486	150795205	150795289	150831230	150831293	397	138153	0,2	88144	1,2	218	149	0.537426	1	1.0,0.981	0.984,0.98	0.008
398	ENSG00000102181.20	CD99L2	chrX	-	150814861	150814936	150795205	150795289	150831230	150831248	398	0,1	0,2	2,3	1,2	224	149	1	1	NA,0.25	0.571,0.499	-0.285
399	ENSG00000102181.20	CD99L2	chrX	-	150814861	150814936	150795417	150795486	150831230	150831248	399	97105	12,9	58,76	14,27	224	149	0.000340063	0.00158135	0.843,0.886	0.734,0.652	0.171
400	ENSG00000102181.20	CD99L2	chrX	-	150816006	150816078	150814861	150814936	150831230	150831248	400	227243	2,0	95138	8,7	221	149	3.80981e-06	2.40472e-05	0.987,1.0	0.889,0.93	0.084
401	ENSG00000102181.20	CD99L2	chrX	-	150816278	150816455	150816006	150816078	150831230	150831293	401	0,1	119147	0,0	59,85	298	149	1	1	0.0,0.003	0.0,0.0	0.002
402	ENSG00000102181.20	CD99L2	chrX	-	150828305	150829604	150795417	150795486	150831230	150831293	402	0,1	12,9	0,0	14,27	298	149	1	1	0.0,0.053	0.0,0.0	0.026
403	ENSG00000102181.20	CD99L2	chrX	-	150828305	150829604	150816006	150816078	150831230	150831293	403	2,7	119147	0,0	59,85	298	149	0.60419	1	0.008,0.023	0.0,0.0	0.015
404	ENSG00000102181.20	CD99L2	chrX	-	150831230	150831293	150795417	150795486	150898521	150898609	404	32,28	0,2	27,43	0,0	212	149	0.534931	1	1.0,0.908	1.0,1.0	-0.046
405	ENSG00000063601.16	MTMR1	chrX	+	150699194	150699300	150693365	150693676	150718624	150718700	405	97,91	0,0	92,65	5,7	255	149	1.18464e-05	6.97714e-05	1.0,1.0	0.915,0.844	0.121
406	ENSG00000063601.16	MTMR1	chrX	+	150699194	150699300	150693365	150693676	150727214	150727309	406	30,35	0,0	39,22	0,3	255	149	0.336292	0.793731	1.0,1.0	1.0,0.811	0.095
408	ENSG00000063601.16	MTMR1	chrX	+	150712341	150712365	150699194	150699300	150718624	150718700	408	39,15	67,57	9,9	56,45	173	149	0.0098583	0.0344937	0.334,0.185	0.122,0.147	0.125
412	ENSG00000063601.16	MTMR1	chrX	+	150714478	150714529	150699194	150699300	150718624	150718700	412	0,0	67,57	3,0	56,45	200	149	0.482	1	0.0,0.0	0.038,0.0	-0.019
413	ENSG00000063601.16	MTMR1	chrX	+	150714478	150714529	150712341	150712365	150718624	150718700	413	0,0	35,14	3,0	9,12	200	149	0.276704	0.673342	0.0,0.0	0.199,0.0	-0.1
416	ENSG00000063601.16	MTMR1	chrX	+	150718624	150718700	150693365	150693676	150727214	150727309	416	56,40	0,0	82,56	0,3	225	149	0.52547	1	1.0,1.0	1.0,0.925	0.037
417	ENSG00000063601.16	MTMR1	chrX	+	150718624	150718700	150699194	150699300	150727214	150727309	417	122,96	0,1	133,94	2,0	225	149	1	1	1.0,0.985	0.978,1.0	0.003
418	ENSG00000063601.16	MTMR1	chrX	+	150736594	150736780	150732541	150732730	150737241	150737448	418	244183	4,2	188153	13,4	298	149	0.00321231	0.0123727	0.968,0.979	0.879,0.95	0.059
419	ENSG00000063601.16	MTMR1	chrX	+	150750729	150750843	150744360	150744453	150755688	150755865	419	164151	0,0	84,92	2,7	263	149	0.000229849	0.00110092	1.0,1.0	0.96,0.882	0.079
420	ENSG00000063601.16	MTMR1	chrX	+	150750729	150750843	150744360	150744453	150762564	150762737	420	66,72	0,0	52,41	1,2	263	149	0.67667	1	1.0,1.0	0.967,0.921	0.056
421	ENSG00000063601.16	MTMR1	chrX	+	150751029	150751240	150750729	150750843	150755688	150755865	421	11,10	99,86	16,13	43,60	298	149	0.0051837	0.0191824	0.053,0.055	0.157,0.098	-0.074
422	ENSG00000063601.16	MTMR1	chrX	+	150755688	150755865	150744360	150744453	150762564	150762737	422	42,50	0,0	26,35	1,2	298	149	0.133236	0.35648	1.0,1.0	0.929,0.897	0.087
423	ENSG00000063601.16	MTMR1	chrX	+	150755688	150755865	150750729	150750843	150762564	150762737	423	141136	2,6	67,88	8,4	298	149	0.0354132	0.109345	0.972,0.919	0.807,0.917	0.083
424	ENSG00000063601.16	MTMR1	chrX	+	150762564	150762737	150755688	150755865	150764511	150765102	424	43,50	0,0	24,28	2,16	298	149	6.27381e-07	4.40795e-06	1.0,1.0	0.857,0.467	0.338
425	ENSG00000013619.13	MAMLD1	chrX	+	150445453	150445612	150363283	150363530	150469744	150471490	425	0,1	0,0	0,0	0,1	298	149	1	1	NA,1.0	NA,0.0	1
428	ENSG00000013619.13	MAMLD1	chrX	+	150503273	150503517	150473679	150473802	150509961	150510046	428	4,1	0,0	0,0	0,3	298	149	1	1	1.0,1.0	NA,0.0	1
429	ENSG00000197021.8	CXorf40B	chrX	-	149934376	149934568	149934004	149934137	149937432	149937480	429	9,5	285332	3,13	294328	298	149	0.763228	1	0.016,0.007	0.005,0.019	-0.001
430	ENSG00000197021.8	CXorf40B	chrX	-	149934376	149934573	149934004	149934137	149937432	149937480	430	15,6	285332	12,14	294328	298	149	0.499652	1	0.026,0.009	0.02,0.021	-0.003
431	ENSG00000197021.8	CXorf40B	chrX	-	149937413	149937480	149934004	149934137	149938192	149938459	431	162,86	4,0	82105	0,0	216	149	0.564854	1	0.965,1.0	1.0,1.0	-0.018
432	ENSG00000197021.8	CXorf40B	chrX	-	149937432	149937480	149934004	149934137	149938192	149938435	432	339337	4,0	298323	0,0	197	149	1	1	0.985,1.0	1.0,1.0	-0.008
434	ENSG00000269556.7	TMEM185A	chrX	-	149603986	149604070	149600302	149600479	149608626	149608834	434	88126	0,0	121100	5,10	233	149	7.68373e-06	4.64658e-05	1.0,1.0	0.939,0.865	0.098
435	ENSG00000269556.7	TMEM185A	chrX	-	149603986	149604070	149600302	149600479	149631542	149631912	435	42,58	12,4	60,44	71,52	233	149	2.7703e-08	2.28102e-07	0.691,0.903	0.351,0.351	0.446
436	ENSG00000269556.7	TMEM185A	chrX	-	149608626	149608834	149603708	149604070	149611286	149611463	436	104145	0,1	127120	1,8	298	149	0.00227022	0.00902486	1.0,0.986	0.984,0.882	0.06
437	ENSG00000269556.7	TMEM185A	chrX	-	149608626	149608834	149603708	149604070	149631542	149631912	437	66,83	1,1	83,82	4,4	298	149	0.0179795	0.0593692	0.971,0.976	0.912,0.911	0.062
438	ENSG00000269556.7	TMEM185A	chrX	-	149611286	149611463	149603986	149604070	149631542	149631698	438	35,63	1,1	42,46	4,4	298	149	0.00902396	0.0318254	0.946,0.969	0.84,0.852	0.112
439	ENSG00000269556.7	TMEM185A	chrX	-	149611286	149611463	149608626	149608829	149631542	149631698	439	38,63	4,4	45,53	0,0	298	149	0.000275215	0.0012999	0.826,0.887	1.0,1.0	-0.143
440	ENSG00000269556.7	TMEM185A	chrX	-	149611286	149611463	149608626	149608834	149631542	149631698	440	85131	12,7	98,93	13,17	298	149	0.0862975	0.242689	0.78,0.903	0.79,0.732	0.081
442	ENSG00000241489.7	AC244197.3	chrX	-	149486924	149487098	149482542	149483218	149490313	149490440	442	257358	3,3	326296	125146	298	149	0	0	0.977,0.984	0.566,0.503	0.446
443	ENSG00000241489.7	AC244197.3	chrX	-	149496345	149496516	149490313	149490440	149500948	149501037	443	128184	0,0	299296	1,0	298	149	1	1	1.0,1.0	0.993,1.0	0.004
444	ENSG00000241489.7	AC244197.3	chrX	-	149498106	149498307	149496345	149496516	149500948	149501037	444	388381	2,1	628680	11,6	298	149	0.0255914	0.0816328	0.99,0.995	0.966,0.983	0.018
445	ENSG00000241489.7	AC244197.3	chrX	-	149526935	149527068	149500948	149501037	149529366	149529428	445	6,12	1,6	3,2	8,6	282	149	0.00136628	0.00567156	0.76,0.514	0.165,0.15	0.48
447	ENSG00000241489.7	AC244197.3	chrX	-	149529512	149529593	149529366	149529428	149532881	149532968	447	26,30	0,0	6,8	5,1	230	149	1.64602e-05	9.49312e-05	1.0,1.0	0.437,0.838	0.363
448	ENSG00000010404.17	IDS	chrX	-	149491537	149491667	149490313	149490440	149496345	149496516	448	26,25	126183	2,9	288290	279	149	1.24911e-12	1.56373e-11	0.099,0.068	0.004,0.016	0.074
449	ENSG00000010404.17	IDS	chrX	-	149499228	149499354	149498106	149498307	149500948	149501037	449	4,0	238224	0,0	309337	275	149	1	1	0.009,0.0	0.0,0.0	0.004
450	ENSG00000010404.17	IDS	chrX	-	149502074	149502177	149500948	149501037	149503311	149503489	450	15,35	114127	45,65	161181	252	149	0.032313	0.100698	0.072,0.14	0.142,0.175	-0.052
451	ENSG00000010404.17	IDS	chrX	-	149502074	149502177	149500948	149501037	149504156	149504219	451	9,19	5,8	26,30	4,3	252	149	0.00798233	0.028468	0.516,0.584	0.794,0.855	-0.274
452	ENSG00000010404.17	IDS	chrX	-	149503311	149503489	149500948	149501037	149504156	149504219	452	285369	5,8	429473	4,3	298	149	0.0371384	0.114104	0.966,0.958	0.982,0.987	-0.022
453	ENSG00000010404.17	IDS	chrX	-	149503311	149503489	149502074	149502177	149504156	149504219	453	177257	0,0	290327	3,0	298	149	1	1	1.0,1.0	0.98,1.0	0.01
454	ENSG00000010404.17	IDS	chrX	-	149504156	149504293	149500948	149501037	149505034	149505177	454	152175	0,0	178234	0,1	286	149	1	1	1.0,1.0	1.0,0.992	0.004
455	ENSG00000010404.17	IDS	chrX	-	149511533	149511620	149505034	149505177	149520944	149521096	455	0,3	1,0	7,0	2,0	236	149	1	1	0.0,1.0	0.688,NA	-0.188
461	ENSG00000101977.20	MCF2	chrX	-	139588359	139588438	139587715	139587788	139589834	139589927	461	5,2	0,0	10,2	1,4	228	149	0.000262442	0.00124393	1.0,1.0	0.867,0.246	0.444
462	ENSG00000101977.20	MCF2	chrX	-	139613215	139613263	139610300	139610338	139614880	139614950	462	0,1	0,0	1,0	1,0	197	149	1	1	NA,1.0	0.431,NA	0.569
465	ENSG00000129682.15	FGF13	chrX	-	138708817	138708928	138702983	138703087	139204058	139204271	465	27,12	0,0	24,13	0,1	260	149	1	1	1.0,1.0	1.0,0.882	0.059
466	ENSG00000129682.15	FGF13	chrX	-	138857511	138857679	138708817	138708928	139204058	139204271	466	22,11	5,2	2,5	12,5	298	149	3.55417e-05	0.000194589	0.688,0.733	0.077,0.333	0.505
470	ENSG00000102241.11	HTATSF1	chrX	+	136500157	136500205	136499597	136499778	136500663	136500818	470	10801095	1,0	717680	69,71	197	149	0	0	0.999,1.0	0.887,0.879	0.117
471	ENSG00000102241.11	HTATSF1	chrX	+	136504363	136504463	136502777	136502941	136509090	136509180	471	1033932	0,0	775765	0,1	249	149	1	1	1.0,1.0	1.0,0.998	0.001
478	ENSG00000169446.5	MMGT1	chrX	-	135967389	135967493	135962069	135965183	135971057	135971110	478	281202	1,2	217180	0,0	253	149	1	1	0.994,0.983	1.0,1.0	-0.012
479	ENSG00000169446.5	MMGT1	chrX	-	135967389	135967493	135962069	135965183	135973596	135974063	479	128105	0,0	113115	2,0	253	149	1	1	1.0,1.0	0.971,1.0	0.014
480	ENSG00000169446.5	MMGT1	chrX	-	135971057	135971110	135962069	135965183	135973596	135974063	480	85,70	0,0	52,41	2,0	202	149	0.412349	0.9335	1.0,1.0	0.95,1.0	0.025
481	ENSG00000169446.5	MMGT1	chrX	-	135971057	135971110	135967389	135967493	135973596	135974063	481	238165	1,0	153122	10,22	202	149	3.04465e-11	3.37078e-10	0.994,1.0	0.919,0.804	0.135
482	ENSG00000165359.15	INTS6L	chrX	+	135547136	135547265	135546701	135546885	135549641	135549805	482	220199	1,0	86,60	3,1	278	149	0.331497	0.784291	0.992,1.0	0.939,0.97	0.042
483	ENSG00000165359.15	INTS6L	chrX	+	135556167	135556300	135551993	135552146	135569336	135569431	483	351368	3,5	130,86	5,1	282	149	0.233787	0.582437	0.984,0.975	0.932,0.978	0.024
484	ENSG00000165359.15	INTS6L	chrX	+	135556167	135556300	135551993	135552146	135570435	135570546	484	205213	0,0	80,61	1,2	282	149	0.467075	1	1.0,1.0	0.977,0.942	0.04
485	ENSG00000165359.15	INTS6L	chrX	+	135556167	135556300	135551993	135552146	135572814	135573033	485	205213	0,0	78,60	7,2	282	149	2.79185e-05	0.00015548	1.0,1.0	0.855,0.941	0.102
486	ENSG00000165359.15	INTS6L	chrX	+	135569336	135569431	135521240	135521318	135572814	135573033	486	14,10	0,0	1,2	7,7	244	149	2.59237e-13	3.42089e-12	1.0,1.0	0.08,0.149	0.885
487	ENSG00000165359.15	INTS6L	chrX	+	135569336	135569431	135551993	135552146	135570435	135570546	487	85,59	0,0	19,20	1,2	244	149	0.105449	0.289762	1.0,1.0	0.921,0.859	0.11
488	ENSG00000165359.15	INTS6L	chrX	+	135569336	135569431	135551993	135552146	135572814	135573033	488	16,13	0,0	4,0	7,2	244	149	1.73278e-10	1.78729e-09	1.0,1.0	0.259,0.0	0.871
489	ENSG00000165359.15	INTS6L	chrX	+	135569336	135569431	135556167	135556300	135570435	135570546	489	212202	0,0	64,48	4,4	244	149	0.000100592	0.000511433	1.0,1.0	0.907,0.88	0.107
490	ENSG00000165359.15	INTS6L	chrX	+	135569336	135569431	135556167	135556300	135572814	135573033	490	103109	0,0	39,22	2,3	244	149	0.00613446	0.0223976	1.0,1.0	0.923,0.817	0.13
491	ENSG00000165359.15	INTS6L	chrX	+	135569336	135573033	135521240	135521318	135573938	135574062	491	219170	0,0	154151	12,7	298	149	7.71282e-08	6.03833e-07	1.0,1.0	0.865,0.915	0.11
492	ENSG00000165359.15	INTS6L	chrX	+	135570435	135570546	135551993	135552146	135572814	135573033	492	77,77	0,0	21,20	7,2	260	149	6.88604e-07	4.813e-06	1.0,1.0	0.632,0.851	0.258
493	ENSG00000165359.15	INTS6L	chrX	+	135570435	135570546	135556167	135556300	135572814	135573033	493	77,77	0,0	24,21	2,3	260	149	0.00157728	0.00646871	1.0,1.0	0.873,0.8	0.163
494	ENSG00000165359.15	INTS6L	chrX	+	135570435	135570546	135569336	135569431	135572814	135573033	494	214185	23,16	49,47	2,0	260	149	0.000405267	0.0018597	0.842,0.869	0.934,1.0	-0.112
495	ENSG00000165359.15	INTS6L	chrX	+	135572814	135573033	135521240	135521318	135573938	135574062	495	219170	0,0	161156	12,7	298	149	1.13983e-07	8.75433e-07	1.0,1.0	0.87,0.918	0.106
496	ENSG00000165359.15	INTS6L	chrX	+	135577192	135577295	135575083	135575226	135579787	135580162	496	200202	1,4	95114	7,13	252	149	2.62564e-06	1.69435e-05	0.992,0.968	0.889,0.838	0.117
497	ENSG00000165359.15	INTS6L	chrX	+	135577192	135577427	135575083	135575226	135579787	135580162	497	312295	1,4	231242	7,13	298	149	0.000123789	0.000620207	0.994,0.974	0.943,0.903	0.061
498	ENSG00000165359.15	INTS6L	chrX	+	135579787	135580162	135575083	135575226	135581049	135581143	498	340277	0,0	233196	0,1	298	149	1	1	1.0,1.0	1.0,0.99	0.005
499	ENSG00000165359.15	INTS6L	chrX	+	135581527	135581564	135581049	135581143	135582240	135582510	499	119107	1,1	81,71	5,9	186	149	2.72626e-05	0.00015201	0.99,0.988	0.928,0.863	0.094
500	ENSG00000165359.15	INTS6L	chrX	+	135581527	135581631	135581049	135581143	135582240	135582502	500	216195	1,1	173154	5,9	253	149	0.000180201	0.000878311	0.992,0.991	0.953,0.91	0.06
501	ENSG00000101928.12	MOSPD1	chrX	-	134891478	134891640	134887625	134889192	134896816	134897034	501	73,54	34,50	21,6	37,44	298	149	1.07355e-05	6.3615e-05	0.518,0.351	0.221,0.064	0.292
502	ENSG00000101928.12	MOSPD1	chrX	-	134899089	134899165	134896813	134897034	134899279	134899534	502	101,75	14,8	107,73	13,16	225	149	0.40073	0.913143	0.827,0.861	0.845,0.751	0.046
504	ENSG00000156504.16	FAM122B	chrX	-	134772142	134772283	134771095	134771354	134781820	134781917	504	542482	15,9	540529	10,6	290	149	0.167909	0.436658	0.949,0.965	0.965,0.978	-0.015
505	ENSG00000156504.16	FAM122B	chrX	-	134772142	134772283	134771095	134771354	134785885	134785947	505	9,18	2,0	3,4	0,0	290	149	0.660259	1	0.698,1.0	1.0,1.0	-0.151
506	ENSG00000156504.16	FAM122B	chrX	-	134781820	134781917	134769565	134772283	134785885	134785947	506	883784	0,1	945920	1,0	246	149	1	1	1.0,0.998	0.998,1.0	0
507	ENSG00000156504.16	FAM122B	chrX	-	134781820	134781917	134769566	134771354	134785885	134785947	507	351319	2,0	398397	0,0	246	149	1	1	0.991,1.0	1.0,1.0	-0.004
508	ENSG00000156504.16	FAM122B	chrX	-	134785885	134785947	134781820	134781917	134787471	134787533	508	436386	0,0	471451	2,0	211	149	1	1	1.0,1.0	0.994,1.0	0.003
509	ENSG00000156504.16	FAM122B	chrX	-	134785885	134785950	134781820	134781917	134787471	134787533	509	565522	0,0	659609	2,0	214	149	1	1	1.0,1.0	0.996,1.0	0.002
510	ENSG00000156504.16	FAM122B	chrX	-	134789084	134789139	134788729	134788831	134789222	134789266	510	792785	2,0	799741	0,1	204	149	1	1	0.997,1.0	1.0,0.998	-0.001
511	ENSG00000156504.16	FAM122B	chrX	-	134789222	134789266	134789084	134789139	134789579	134789636	511	421399	0,2	391348	0,0	193	149	1	1	1.0,0.994	1.0,1.0	-0.003
512	ENSG00000156504.16	FAM122B	chrX	-	134789222	134789266	134789084	134789139	134793814	134793893	512	480471	0,0	497468	1,1	193	149	1	1	1.0,1.0	0.997,0.997	0.003
513	ENSG00000156504.16	FAM122B	chrX	-	134789579	134789636	134789084	134789139	134793814	134793893	513	34,34	0,0	32,43	1,1	206	149	0.321112	0.764005	1.0,1.0	0.959,0.969	0.036
514	ENSG00000156504.16	FAM122B	chrX	-	134789579	134789636	134789222	134789266	134793814	134793893	514	182176	225229	150159	243265	206	149	0.0674846	0.194933	0.369,0.357	0.309,0.303	0.057
515	ENSG00000232160.6	RAP2C-AS1	chrX	+	132239619	132239711	132218506	132218837	132429812	132430162	515	4,0	0,0	0,0	2,0	241	149	1	1	1.0,NA	0.0,NA	1
516	ENSG00000134602.15	STK26	chrX	+	132023507	132023659	132023264	132023407	132054630	132054861	516	10541071	1,2	444412	23,9	298	149	6.8725e-12	8.0721e-11	0.998,0.996	0.906,0.958	0.065
517	ENSG00000134602.15	STK26	chrX	+	132023507	132023659	132023264	132023407	132063432	132063489	517	428415	0,0	145130	0,3	298	149	0.485786	1	1.0,1.0	1.0,0.956	0.022
518	ENSG00000134602.15	STK26	chrX	+	132054630	132054861	132023264	132023407	132063432	132063489	518	424432	0,0	155158	0,3	298	149	0.54965	1	1.0,1.0	1.0,0.963	0.018
519	ENSG00000134602.15	STK26	chrX	+	132054630	132054861	132023507	132023659	132063432	132063489	519	10811126	32,40	432433	1,2	298	149	2.8876e-08	2.37319e-07	0.944,0.934	0.995,0.991	-0.054
520	ENSG00000134602.15	STK26	chrX	+	132054630	132054861	132023507	132023659	132068214	132068323	520	676698	2,0	411362	3,0	298	149	1	1	0.994,1.0	0.986,1.0	0.004
521	ENSG00000134602.15	STK26	chrX	+	132055455	132055521	132054630	132054861	132063432	132063489	521	5,5	423430	0,0	132149	215	149	1	1	0.008,0.008	0.0,0.0	0.008
522	ENSG00000134602.15	STK26	chrX	+	132063432	132063489	132023507	132023659	132068214	132068323	522	383348	2,0	97,92	3,0	206	149	0.478693	1	0.993,1.0	0.959,1.0	0.017
523	ENSG00000134602.15	STK26	chrX	+	132063432	132063489	132054630	132054861	132068214	132068323	523	764733	18,2	228239	111,78	206	149	0	0	0.968,0.996	0.598,0.689	0.339
524	ENSG00000134602.15	STK26	chrX	+	132069477	132069663	132068411	132068569	132071068	132071217	524	15991405	52,28	366373	172142	298	149	0	0	0.939,0.962	0.515,0.568	0.409
525	ENSG00000134602.15	STK26	chrX	+	132072267	132072361	132071068	132071217	132072812	132072875	525	15641449	12,2	537591	34,30	243	149	0	0	0.988,0.998	0.906,0.924	0.078
526	ENSG00000134602.15	STK26	chrX	+	132072812	132072875	132071068	132071217	132072956	132073093	526	406294	0,0	190196	1,1	212	149	1	1	1.0,1.0	0.993,0.993	0.007
528	ENSG00000165675.16	ENOX2	chrX	-	130631467	130631576	130627957	130628043	130634983	130635091	528	398372	0,0	202250	0,2	258	149	1	1	1.0,1.0	1.0,0.986	0.007
529	ENSG00000165675.16	ENOX2	chrX	-	130667529	130667742	130665642	130665749	130669964	130670198	529	419458	0,0	249281	3,2	298	149	0.631038	1	1.0,1.0	0.976,0.986	0.019
530	ENSG00000165675.16	ENOX2	chrX	-	130669964	130670198	130667529	130667742	130679541	130679748	530	425426	0,2	240297	1,0	298	149	1	1	1.0,0.991	0.992,1.0	0
531	ENSG00000165675.16	ENOX2	chrX	-	130679541	130679748	130669964	130670198	130688862	130689018	531	468415	17,20	176211	13,16	298	149	0.0453183	0.136518	0.932,0.912	0.871,0.868	0.053
532	ENSG00000165675.16	ENOX2	chrX	-	130679541	130679748	130669964	130670198	130703119	130703254	532	191155	0,0	100128	11,3	298	149	2.24516e-06	1.46309e-05	1.0,1.0	0.82,0.955	0.113
533	ENSG00000165675.16	ENOX2	chrX	-	130688862	130689018	130669964	130670198	130703119	130703254	533	257238	0,0	113,94	11,3	298	149	1.78889e-07	1.34331e-06	1.0,1.0	0.837,0.94	0.112
534	ENSG00000165675.16	ENOX2	chrX	-	130688862	130689018	130679541	130679748	130703119	130703254	534	520478	3,0	181167	5,6	298	149	0.00028435	0.0013407	0.989,1.0	0.948,0.933	0.054
535	ENSG00000165675.16	ENOX2	chrX	-	130709242	130709331	130703119	130703254	130783546	130783690	535	29,39	100100	8,6	64,62	238	149	0.000118453	0.000595229	0.154,0.196	0.073,0.057	0.11
536	ENSG00000165675.16	ENOX2	chrX	-	130709242	130709331	130703119	130703254	130901683	130901731	536	28,21	14,12	7,5	7,6	238	149	0.100631	0.278164	0.556,0.523	0.385,0.343	0.176
537	ENSG00000165675.16	ENOX2	chrX	-	130783546	130783690	130703119	130703254	130901683	130901731	537	227241	14,12	92,97	7,6	293	149	0.748829	1	0.892,0.911	0.87,0.892	0.02
538	ENSG00000165675.16	ENOX2	chrX	-	130783546	130783690	130709242	130709331	130901683	130901731	538	135169	4,1	36,41	0,1	293	149	0.205297	0.520175	0.945,0.988	1.0,0.954	-0.011
539	ENSG00000056277.15	ZNF280C	chrX	-	130205116	130205153	130202710	130204992	130205296	130205415	539	66,75	0,0	24,45	1,0	186	149	1	1	1.0,1.0	0.951,1.0	0.024
540	ENSG00000056277.15	ZNF280C	chrX	-	130220348	130220480	130215790	130216101	130228976	130229134	540	42,48	0,2	41,31	1,0	281	149	1	1	1.0,0.927	0.956,1.0	-0.014
541	ENSG00000056277.15	ZNF280C	chrX	-	130220348	130220480	130215790	130216101	130236213	130236320	541	42,46	0,0	45,31	3,1	281	149	0.052819	0.156624	1.0,1.0	0.888,0.943	0.085
542	ENSG00000056277.15	ZNF280C	chrX	-	130226758	130226905	130220348	130220480	130227681	130227782	542	56,88	0,5	66,23	1,0	296	149	0.0646311	0.187605	1.0,0.899	0.971,1.0	-0.036
543	ENSG00000056277.15	ZNF280C	chrX	-	130227681	130227782	130220348	130220480	130228976	130229134	543	10,36	0,2	16,17	5,3	250	149	0.00302708	0.0117262	1.0,0.915	0.656,0.772	0.244
544	ENSG00000056277.15	ZNF280C	chrX	-	130228976	130229134	130215790	130216101	130236213	130236320	544	1,4	0,0	2,0	3,1	298	149	3.37626e-07	2.44956e-06	1.0,1.0	0.25,0.0	0.875
545	ENSG00000056277.15	ZNF280C	chrX	-	130228976	130229134	130220348	130220480	130236213	130236320	545	1,4	0,0	6,3	9,3	298	149	2.37954e-07	1.7604e-06	1.0,1.0	0.25,0.333	0.709
546	ENSG00000056277.15	ZNF280C	chrX	-	130230509	130230727	130228976	130229134	130236213	130236320	546	78104	1,2	33,45	1,0	298	149	1	1	0.975,0.963	0.943,1.0	-0.003
547	ENSG00000056277.15	ZNF280C	chrX	-	130243799	130243865	130243562	130243699	130246858	130247005	547	60,51	0,13	47,57	4,0	215	149	0.061773	0.180101	1.0,0.731	0.891,1.0	-0.08
548	ENSG00000056277.15	ZNF280C	chrX	-	130246858	130247005	130243799	130243865	130260418	130260465	548	83,67	0,0	67,89	0,2	296	149	0.493364	1	1.0,1.0	1.0,0.957	0.022
549	ENSG00000056277.15	ZNF280C	chrX	-	130260418	130260465	130246858	130247005	130268761	130268883	549	31,29	0,0	35,53	1,0	196	149	1	1	1.0,1.0	0.964,1.0	0.018
550	ENSG00000156709.13	AIFM1	chrX	-	130133312	130133455	130131674	130131799	130165550	130165664	550	652577	0,0	609658	1,0	292	149	1	1	1.0,1.0	0.997,1.0	0.002
551	ENSG00000156709.13	AIFM1	chrX	-	130136044	130136185	130133312	130133455	130136642	130136731	551	909938	0,0	1038883	5,12	290	149	0.169167	0.439515	1.0,1.0	0.991,0.974	0.018
552	ENSG00000156709.13	AIFM1	chrX	-	130136642	130136731	130133312	130133455	130137077	130137185	552	286277	0,0	344358	0,1	238	149	1	1	1.0,1.0	1.0,0.996	0.002
555	ENSG00000156709.13	AIFM1	chrX	-	130139794	130139871	130138592	130138701	130145478	130145569	555	283279	0,0	349357	1,0	226	149	1	1	1.0,1.0	0.996,1.0	0.002
556	ENSG00000156709.13	AIFM1	chrX	-	130140532	130140617	130139794	130139871	130145478	130145569	556	11741033	0,1	1050962	0,0	234	149	1	1	1.0,0.998	1.0,1.0	-0.001
557	ENSG00000156709.13	AIFM1	chrX	-	130149468	130149568	130147751	130147876	130165550	130165664	557	425361	0,3	490438	0,0	249	149	1	1	1.0,0.986	1.0,1.0	-0.007
560	ENSG00000156709.13	AIFM1	chrX	-	130156460	130156603	130149468	130149568	130165550	130165664	560	10611059	9,15	10731043	8,24	292	149	0.308035	0.737227	0.984,0.973	0.986,0.957	0.007
562	ENSG00000102034.16	ELF4	chrX	-	130081255	130081312	130074580	130074752	130110619	130110716	562	115,90	13,4	146,97	2,30	206	149	0.529601	1	0.865,0.942	0.981,0.7	0.063
563	ENSG00000102034.16	ELF4	chrX	-	130081255	130081539	130074580	130074752	130110324	130110495	563	306284	6,4	298293	18,13	298	149	0.000789312	0.00343243	0.962,0.973	0.892,0.918	0.062
564	ENSG00000102034.16	ELF4	chrX	-	130081255	130081539	130074580	130074752	130110619	130110716	564	308302	13,4	296287	2,30	298	149	0.091334	0.255229	0.922,0.974	0.987,0.827	0.041
565	ENSG00000085185.15	BCORL1	chrX	+	129981672	129981752	129981162	129981333	130005187	130005317	565	18,15	0,0	14,23	0,3	229	149	0.231949	0.578353	1.0,1.0	1.0,0.833	0.084
566	ENSG00000085185.15	BCORL1	chrX	+	129981672	129981783	129981106	129981333	130005187	130005317	566	4,8	0,0	7,13	0,3	260	149	0.105266	0.289332	1.0,1.0	1.0,0.713	0.143
567	ENSG00000085185.15	BCORL1	chrX	+	130010507	130010663	130005187	130005317	130012577	130012668	567	47,27	43,36	14,24	52,61	298	149	0.000117571	0.000591229	0.353,0.273	0.119,0.164	0.171
568	ENSG00000085185.15	BCORL1	chrX	+	130012577	130012668	130005187	130005317	130012949	130013178	568	90,85	0,0	85102	1,0	240	149	1	1	1.0,1.0	0.981,1.0	0.01
569	ENSG00000085185.15	BCORL1	chrX	+	130024989	130025379	130022896	130022977	130028634	130028861	569	203199	19,3	177179	21,19	298	149	0.013907	0.047071	0.842,0.971	0.808,0.825	0.09
571	ENSG00000085185.15	BCORL1	chrX	+	130050716	130050794	130039136	130039282	130051859	130052016	571	138143	0,0	119107	1,0	227	149	1	1	1.0,1.0	0.987,1.0	0.006
572	ENSG00000156697.12	UTP14A	chrX	+	129908059	129908130	129907366	129907442	129911007	129911150	572	124162	0,0	52,71	4,0	220	149	0.297409	0.715825	1.0,1.0	0.898,1.0	0.051
573	ENSG00000156697.12	UTP14A	chrX	+	129908669	129908734	129908059	129908130	129911007	129911150	573	601623	0,6	204192	3,0	214	149	1	1	1.0,0.986	0.979,1.0	0.003
574	ENSG00000156697.12	UTP14A	chrX	+	129911765	129911921	129911007	129911150	129919174	129919294	574	1012832	1,0	299311	2,5	298	149	0.370146	0.858518	0.998,1.0	0.987,0.969	0.021
575	ENSG00000156697.12	UTP14A	chrX	+	129919394	129919489	129919174	129919294	129920456	129920580	575	682617	0,0	160159	12,30	244	149	0	0	1.0,1.0	0.891,0.764	0.172
576	ENSG00000235189.1	AL034405.1	chrX	-	129908466	129908553	129869063	129869296	129929757	129929895	576	13,17	0,2	4,4	0,0	236	149	0.699967	1	1.0,0.843	1.0,1.0	-0.079
582	ENSG00000101966.12	XIAP	chrX	+	123860166	123860293	123859723	123859905	123885630	123885711	582	33,31	2,6	44,43	8,3	276	149	0.902706	1	0.899,0.736	0.748,0.886	0.001
583	ENSG00000101966.12	XIAP	chrX	+	123860166	123860293	123859723	123859905	123888618	123888718	583	32,36	2,16	44,22	4,5	276	149	0.42968	0.964025	0.896,0.548	0.856,0.704	-0.058
584	ENSG00000101966.12	XIAP	chrX	+	123885630	123886539	123859811	123859905	123888618	123888718	584	66,66	2,16	92,91	4,5	298	149	0.0744884	0.212926	0.943,0.673	0.92,0.901	-0.103
585	ENSG00000101966.12	XIAP	chrX	+	123885630	123886539	123860026	123860293	123888618	123888718	585	102,89	28,29	115125	29,14	298	149	0.0634569	0.184524	0.646,0.605	0.665,0.817	-0.116
586	ENSG00000101966.12	XIAP	chrX	+	123885630	123886539	123860271	123860545	123888618	123888718	586	69,61	6,0	87,89	8,6	298	149	0.177063	0.4573	0.852,1.0	0.845,0.881	0.063
587	ENSG00000101966.12	XIAP	chrX	+	123891237	123891309	123888618	123888718	123892730	123892773	587	56,52	4,0	77,86	2,0	221	149	0.195139	0.497621	0.904,1.0	0.963,1.0	-0.03
588	ENSG00000101966.12	XIAP	chrX	+	123891237	123891316	123888618	123888718	123892730	123892773	588	224171	4,0	199212	2,0	228	149	0.649546	1	0.973,1.0	0.985,1.0	-0.006
589	ENSG00000101966.12	XIAP	chrX	+	123892730	123892773	123891237	123891316	123900492	123900566	589	196134	0,0	132145	0,1	192	149	1	1	1.0,1.0	1.0,0.991	0.004
592	ENSG00000177485.6	ZBTB33	chrX	+	120252668	120252770	120250754	120250977	120253413	120255434	592	16,11	86154	12,5	199149	251	149	0.00977674	0.03423	0.099,0.041	0.035,0.02	0.043
594	ENSG00000125351.11	UPF3B	chrX	-	119837756	119838051	119834021	119835027	119838366	119838527	594	908885	0,0	1126875	0,1	298	149	1	1	1.0,1.0	1.0,0.998	0.001
595	ENSG00000125351.11	UPF3B	chrX	-	119838366	119838527	119834021	119835027	119841075	119841258	595	661630	0,0	881783	0,1	298	149	1	1	1.0,1.0	1.0,0.997	0.002
596	ENSG00000125351.11	UPF3B	chrX	-	119840593	119840684	119838265	119838527	119841075	119841258	596	39,16	661630	13,10	881782	240	149	2.66273e-05	0.000148641	0.035,0.016	0.009,0.008	0.017
597	ENSG00000125351.11	UPF3B	chrX	-	119840645	119840684	119838366	119838527	119841075	119841258	597	236147	661630	75,75	881782	188	149	1.11022e-16	1.8192e-15	0.221,0.156	0.063,0.071	0.121
598	ENSG00000125351.11	UPF3B	chrX	-	119841734	119841778	119841075	119841258	119843190	119843301	598	706666	0,0	670635	2,0	193	149	1	1	1.0,1.0	0.996,1.0	0.002
599	ENSG00000125351.11	UPF3B	chrX	-	119843190	119843301	119841734	119841778	119845197	119845254	599	912814	6,2	864801	1,1	260	149	1	1	0.989,0.996	0.998,0.998	-0.006
600	ENSG00000125351.11	UPF3B	chrX	-	119843190	119843301	119841734	119841778	119851494	119851601	600	389372	0,1	407399	0,0	260	149	1	1	1.0,0.995	1.0,1.0	-0.002
601	ENSG00000125351.11	UPF3B	chrX	-	119845197	119845296	119841734	119841778	119851494	119851601	601	179170	0,1	204195	0,0	248	149	1	1	1.0,0.99	1.0,1.0	-0.005
602	ENSG00000125351.11	UPF3B	chrX	-	119845197	119845296	119843190	119843301	119851494	119851601	602	703617	6,5	668594	5,3	248	149	0.842801	1	0.986,0.987	0.988,0.992	-0.004
603	ENSG00000125351.11	UPF3B	chrX	-	119845197	119845296	119843190	119843301	119851766	119851873	603	379328	0,1	322290	0,1	248	149	1	1	1.0,0.995	1.0,0.994	0.001
604	ENSG00000125351.11	UPF3B	chrX	-	119851494	119851601	119843190	119843301	119851766	119851873	604	197302	0,1	292289	0,1	256	149	1	1	1.0,0.994	1.0,0.994	0
605	ENSG00000125351.11	UPF3B	chrX	-	119851494	119851601	119845197	119845296	119851766	119851873	605	519586	0,0	640595	5,7	256	149	0.388348	0.891385	1.0,1.0	0.987,0.98	0.016
606	ENSG00000125354.22	2024-09-06	chrX	-	119618712	119618786	119616711	119616742	119625334	119625379	606	71,86	6,4	10,7	16,11	223	149	5.44009e-15	8.08876e-14	0.888,0.935	0.295,0.298	0.615
607	ENSG00000125354.22	2024-09-06	chrX	-	119625334	119625379	119615723	119616742	119629317	119629508	607	254246	17,15	62,67	161220	194	149	0	0	0.92,0.926	0.228,0.19	0.714
608	ENSG00000125354.22	2024-09-06	chrX	-	119625334	119625379	119616947	119620051	119629317	119629508	608	620589	30,12	141176	13,9	194	149	0.0328898	0.102317	0.941,0.974	0.893,0.938	0.042
609	ENSG00000125354.22	2024-09-06	chrX	-	119625334	119625379	119618712	119618786	119629317	119629508	609	386414	74,62	59,65	12,14	194	149	0.545458	1	0.8,0.837	0.791,0.781	0.032
610	ENSG00000125354.22	2024-09-06	chrX	-	119625334	119625396	119619308	119620051	119629317	119629508	610	101,78	30,12	33,47	13,9	211	149	0.652222	1	0.704,0.821	0.642,0.787	0.048
611	ENSG00000125354.22	2024-09-06	chrX	-	119629317	119629508	119616711	119616742	119633359	119633424	611	9891012	0,0	662794	3,0	298	149	1	1	1.0,1.0	0.991,1.0	0.004
612	ENSG00000125354.22	2024-09-06	chrX	-	119629317	119629508	119616711	119616742	119640691	119640788	612	20,15	0,0	163220	0,1	298	149	1	1	1.0,1.0	1.0,0.991	0.004
613	ENSG00000125354.22	2024-09-06	chrX	-	119633359	119633492	119615723	119616742	119640691	119640788	613	10,6	0,0	15,14	0,1	282	149	1	1	1.0,1.0	1.0,0.881	0.059
614	ENSG00000125354.22	2024-09-06	chrX	-	119633359	119633492	119629317	119629508	119637026	119637195	614	17311690	0,0	872911	1,0	282	149	1	1	1.0,1.0	0.998,1.0	0.001
615	ENSG00000125354.22	2024-09-06	chrX	-	119633359	119633492	119629317	119629508	119640691	119640788	615	918915	3,0	476557	2,0	282	149	1	1	0.994,1.0	0.992,1.0	0.001
616	ENSG00000125354.22	2024-09-06	chrX	-	119637026	119637195	119629317	119629508	119640691	119640788	616	705670	3,0	328321	2,0	298	149	1	1	0.992,1.0	0.988,1.0	0.002
617	ENSG00000125354.22	2024-09-06	chrX	-	119637026	119637195	119633359	119633492	119640691	119640788	617	15281452	10,6	737694	12,17	298	149	3.53928e-05	0.00019386	0.987,0.992	0.968,0.953	0.029
618	ENSG00000125354.22	2024-09-06	chrX	-	119640691	119640788	119633359	119633492	119649936	119650098	618	687729	0,0	328328	3,0	246	149	1	1	1.0,1.0	0.985,1.0	0.008
619	ENSG00000125354.22	2024-09-06	chrX	-	119663481	119663677	119652853	119653040	119675553	119675668	619	13511564	1,1	596748	0,0	298	149	1	1	0.999,0.999	1.0,1.0	-0.001
620	ENSG00000125354.22	2024-09-06	chrX	-	119663481	119663677	119652853	119653040	119693075	119693370	620	734791	0,0	320371	0,4	298	149	1	1	1.0,1.0	1.0,0.979	0.01
621	ENSG00000125354.22	2024-09-06	chrX	-	119675553	119675668	119652853	119653040	119693075	119693370	621	371460	0,0	190209	0,4	264	149	0.566838	1	1.0,1.0	1.0,0.967	0.016
622	ENSG00000125354.22	2024-09-06	chrX	-	119675553	119675668	119663481	119663677	119693075	119693370	622	9871227	0,0	468589	2,4	264	149	1	1	1.0,1.0	0.992,0.988	0.01
623	ENSG00000186416.14	NKRF	chrX	-	119603461	119603559	119592382	119592513	119605730	119605883	623	0,4	62,63	16,0	97,82	247	149	0.02174	0.0704332	0.0,0.037	0.09,0.0	-0.026
624	ENSG00000018610.14	CXorf56	chrX	-	119542504	119542594	119541327	119541420	119560267	119560385	624	189171	0,0	173233	0,2	239	149	1	1	1.0,1.0	1.0,0.986	0.007
625	ENSG00000018610.14	CXorf56	chrX	-	119544352	119544491	119542504	119542594	119545462	119545504	625	848833	1,3	638668	4,0	288	149	1	1	0.998,0.993	0.988,1.0	0.002
626	ENSG00000018610.14	CXorf56	chrX	-	119544352	119544491	119542504	119542594	119560267	119560385	626	458459	0,0	342368	2,11	288	149	0.00327865	0.0126091	1.0,1.0	0.989,0.945	0.033
627	ENSG00000018610.14	CXorf56	chrX	-	119545462	119545504	119542504	119542594	119560267	119560385	627	128102	0,0	109,93	2,11	191	149	4.83641e-05	0.000258614	1.0,1.0	0.977,0.868	0.078
628	ENSG00000018610.14	CXorf56	chrX	-	119545462	119545504	119544352	119544491	119560267	119560385	628	522475	5,2	410406	9,13	191	149	0.00102386	0.00435538	0.988,0.995	0.973,0.961	0.025
629	ENSG00000018610.14	CXorf56	chrX	-	119560267	119560385	119545462	119545504	119565231	119565401	629	659666	0,0	628602	0,1	267	149	1	1	1.0,1.0	1.0,0.997	0.002
630	ENSG00000005022.5	SLC25A5	chrX	+	119469660	119470147	119468399	119468626	119470372	119470513	630	1512115254	5,3	1061411065	2,0	298	149	1	1	0.999,1.0	1.0,1.0	0
631	ENSG00000077713.18	SLC25A43	chrX	+	119406459	119406701	119399059	119399678	119410189	119410362	631	107107	0,0	16,15	6,7	298	149	1.43197e-12	1.78254e-11	1.0,1.0	0.571,0.517	0.456
632	ENSG00000077713.18	SLC25A43	chrX	+	119410189	119410362	119399408	119399678	119451849	119452143	632	5,0	0,1	6,9	1,1	298	149	0.640385	1	1.0,0.0	0.75,0.818	-0.284
633	ENSG00000077713.18	SLC25A43	chrX	+	119410189	119410362	119399408	119399678	119452008	119452143	633	32,41	8,13	14,19	4,4	298	149	0.667537	1	0.667,0.612	0.636,0.704	-0.03
634	ENSG00000077713.18	SLC25A43	chrX	+	119410189	119410362	119406459	119406701	119426181	119426354	634	48,66	0,2	12,14	0,0	298	149	0.335857	0.792857	1.0,0.943	1.0,1.0	-0.028
635	ENSG00000077713.18	SLC25A43	chrX	+	119410189	119410362	119406459	119406701	119452008	119452143	635	80107	2,3	20,24	1,0	298	149	0.102768	0.283241	0.952,0.947	0.909,1.0	-0.005
636	ENSG00000077713.18	SLC25A43	chrX	+	119426181	119426354	119410189	119410362	119451849	119452143	636	0,0	7,0	0,2	0,2	298	149	1	1	0.0,NA	NA,0.333	-0.333
637	ENSG00000101856.9	PGRMC1	chrX	+	119240308	119240464	119236252	119236691	119243150	119244466	637	10681155	5,4	951997	7,10	298	149	0.158525	0.415411	0.991,0.993	0.985,0.98	0.01
638	ENSG00000003096.14	KLHL13	chrX	-	117945433	117945575	117920237	117920370	118116507	118116798	638	3,9	0,0	16,5	1,1	291	149	0.571167	1	1.0,1.0	0.891,0.719	0.195
640	ENSG00000003096.14	KLHL13	chrX	-	118028423	118028497	117945433	117945575	118116507	118116865	640	1,0	1,6	0,0	8,3	223	149	1	1	0.401,0.0	0.0,0.0	0.201
643	ENSG00000102287.18	GABRE	chrX	-	151955367	151955567	151953123	151955084	151955707	151955860	643	242288	26,19	81,62	27,26	298	149	1.76912e-09	1.65121e-08	0.823,0.883	0.6,0.544	0.281
644	ENSG00000102287.18	GABRE	chrX	-	151961282	151961365	151959838	151959976	151962422	151962643	644	4,13	17,6	0,0	22,17	232	149	1.95534e-06	1.28591e-05	0.131,0.582	0.0,0.0	0.356
645	ENSG00000102287.18	GABRE	chrX	-	151971139	151971317	151970056	151970402	151974569	151974664	645	11,9	1,1	12,8	1,7	298	149	0.109423	0.299438	0.846,0.818	0.857,0.364	0.221
648	ENSG00000241743.3	XACT	chrX	-	113938192	113938320	113616299	113616674	113963552	113963599	648	34,39	0,2	0,4	0,0	277	149	1	1	1.0,0.913	NA,1.0	-0.043
649	ENSG00000241743.3	XACT	chrX	-	113938192	113938320	113618057	113618153	113963552	113963599	649	28,36	0,3	0,4	0,0	277	149	1	1	1.0,0.866	NA,1.0	-0.067
650	ENSG00000241743.3	XACT	chrX	-	113963552	113963599	113938192	113938320	114059003	114059121	650	35,43	1,0	3,1	0,0	196	149	1	1	0.964,1.0	1.0,1.0	-0.018
651	ENSG00000241743.3	XACT	chrX	-	114042367	114042484	113961710	113963599	114059003	114059289	651	78,68	90,74	5,4	14,7	266	149	0.0368916	0.113422	0.327,0.34	0.167,0.242	0.129
652	ENSG00000101901.11	ALG13	chrX	+	111684964	111685103	111682131	111682235	111711674	111711725	652	1,5	0,0	2,0	4,0	288	149	1	1	1.0,1.0	0.206,NA	0.794
653	ENSG00000101901.11	ALG13	chrX	+	111686136	111686174	111684964	111685103	111687886	111688128	653	29,39	200220	8,6	146161	187	149	5.55424e-06	3.4267e-05	0.104,0.124	0.042,0.029	0.078
654	ENSG00000101901.11	ALG13	chrX	+	111689086	111689197	111684964	111685103	111708026	111708166	654	2,6	11,29	0,0	15,11	260	149	0.00153432	0.0063108	0.094,0.106	0.0,0.0	0.1
655	ENSG00000101901.11	ALG13	chrX	+	111689086	111689197	111684964	111685103	111711674	111711725	655	2,14	0,1	0,0	2,0	260	149	1	1	1.0,0.889	0.0,NA	0.945
656	ENSG00000101901.11	ALG13	chrX	+	111689086	111689197	111684964	111685103	111712483	111712530	656	3,5	0,0	0,0	1,2	260	149	4.55408e-10	4.51526e-09	1.0,1.0	0.0,0.0	1
658	ENSG00000101901.11	ALG13	chrX	+	111708026	111708393	111684964	111685103	111708964	111708998	658	32,52	3,2	19,29	8,2	298	149	0.0492492	0.147073	0.842,0.929	0.543,0.879	0.174
659	ENSG00000101901.11	ALG13	chrX	+	111708026	111708393	111689086	111689197	111708964	111708998	659	21,24	3,3	4,18	3,0	298	149	0.853329	1	0.778,0.8	0.4,1.0	0.089
660	ENSG00000101901.11	ALG13	chrX	+	111708964	111709048	111684964	111685103	111711674	111711725	660	15,15	0,1	9,4	2,0	233	149	0.739574	1	1.0,0.906	0.742,1.0	0.082
661	ENSG00000101901.11	ALG13	chrX	+	111708964	111709048	111684964	111685103	111712483	111712493	661	3,2	0,0	8,2	1,2	233	149	0.0327267	0.101864	1.0,1.0	0.836,0.39	0.387
662	ENSG00000101901.11	ALG13	chrX	+	111708964	111709048	111684964	111685103	111713224	111713297	662	3,2	2,0	7,2	0,5	233	149	0.360374	0.840149	0.49,1.0	1.0,0.204	0.143
663	ENSG00000101901.11	ALG13	chrX	+	111711674	111711725	111684964	111685103	111712483	111712493	663	26,20	0,0	12,3	1,2	200	149	0.0809562	0.229279	1.0,1.0	0.899,0.528	0.286
664	ENSG00000101901.11	ALG13	chrX	+	111711674	111711725	111684964	111685103	111713224	111713297	664	0,1	2,0	0,0	0,5	200	149	1	1	0.0,1.0	NA,0.0	0.5
665	ENSG00000101901.11	ALG13	chrX	+	111711674	111711725	111689086	111689197	111712483	111712493	665	26,29	1,0	10,3	0,0	200	149	1	1	0.951,1.0	1.0,1.0	-0.024
666	ENSG00000101901.11	ALG13	chrX	+	111711674	111711725	111708964	111709048	111712483	111712493	666	49,38	0,0	14,8	1,0	200	149	1	1	1.0,1.0	0.913,1.0	0.043
668	ENSG00000101901.11	ALG13	chrX	+	111712483	111712530	111684964	111685103	111713224	111713297	668	16,8	2,0	5,4	0,5	196	149	0.0649268	0.188382	0.859,1.0	1.0,0.378	0.24
670	ENSG00000101901.11	ALG13	chrX	+	111712483	111712530	111711674	111711725	111713224	111713297	670	64,54	0,1	21,8	4,0	196	149	0.0207175	0.0674309	1.0,0.976	0.8,1.0	0.088
671	ENSG00000101901.11	ALG13	chrX	+	111716952	111717004	111713224	111713297	111717845	111717927	671	13,14	62,63	0,2	33,15	201	149	0.000308919	0.00144746	0.135,0.141	0.0,0.09	0.093
672	ENSG00000101901.11	ALG13	chrX	+	111717845	111717927	111684964	111685103	111718111	111718274	672	41,44	0,0	25,18	9,3	231	149	1.46512e-07	1.11098e-06	1.0,1.0	0.642,0.795	0.281
673	ENSG00000101901.11	ALG13	chrX	+	111717845	111717927	111713224	111713297	111718111	111718274	673	103107	0,0	57,33	1,9	231	149	2.007e-05	0.000114347	1.0,1.0	0.974,0.703	0.161
674	ENSG00000101901.11	ALG13	chrX	+	111720094	111720170	111718111	111718274	111724933	111725061	674	45,60	0,0	62,43	2,4	225	149	0.00658828	0.0239021	1.0,1.0	0.954,0.877	0.085
675	ENSG00000101901.11	ALG13	chrX	+	111721602	111721711	111720094	111720170	111722792	111722857	675	125126	0,0	4,3	3,2	258	149	5.55775e-07	3.93109e-06	1.0,1.0	0.435,0.464	0.55
676	ENSG00000101901.11	ALG13	chrX	+	111721602	111721711	111720094	111720170	111723797	111723881	676	90,98	2,0	5,2	8,9	258	149	0	0	0.963,1.0	0.265,0.114	0.792
677	ENSG00000101901.11	ALG13	chrX	+	111721602	111721711	111720094	111720170	111724933	111725061	677	75,87	0,6	4,4	27,20	258	149	0	0	1.0,0.893	0.079,0.104	0.855
678	ENSG00000101901.11	ALG13	chrX	+	111722792	111722857	111720094	111720170	111723797	111723898	678	35,34	2,0	7,10	8,9	214	149	3.05685e-10	3.07887e-09	0.924,1.0	0.379,0.436	0.554
679	ENSG00000101901.11	ALG13	chrX	+	111722792	111722857	111720094	111720170	111724933	111725061	679	0,0	0,6	3,2	27,20	214	149	1	1	NA,0.0	0.072,0.065	-0.069
680	ENSG00000101901.11	ALG13	chrX	+	111722792	111722857	111721602	111721711	111723797	111723898	680	85,73	15,11	4,9	1,0	214	149	0.00526758	0.0194647	0.798,0.822	0.736,1.0	-0.058
681	ENSG00000101901.11	ALG13	chrX	+	111722792	111722857	111721602	111721711	111724933	111725061	681	36,28	0,0	1,0	0,2	214	149	0.00320867	0.0123602	1.0,1.0	1.0,0.0	0.5
682	ENSG00000101901.11	ALG13	chrX	+	111723797	111723898	111720094	111720170	111724933	111725061	682	80,79	0,6	47,40	27,20	250	149	1.98119e-12	2.43549e-11	1.0,0.887	0.509,0.544	0.417
683	ENSG00000101901.11	ALG13	chrX	+	111723797	111723898	111722792	111722857	111724933	111725061	683	125123	0,0	46,39	1,0	250	149	1	1	1.0,1.0	0.965,1.0	0.018
684	ENSG00000101901.11	ALG13	chrX	+	111727331	111727445	111726808	111727055	111727613	111727770	684	165123	0,1	73,87	8,17	263	149	4.54066e-11	4.93748e-10	1.0,0.986	0.838,0.744	0.202
685	ENSG00000101901.11	ALG13	chrX	+	111727331	111727445	111726808	111727055	111730394	111730427	685	55,59	0,0	28,37	2,1	263	149	0.261004	0.640369	1.0,1.0	0.888,0.954	0.079
686	ENSG00000101901.11	ALG13	chrX	+	111727613	111727770	111726808	111727055	111730394	111730427	686	3,5	0,0	18,30	2,1	298	149	0.242889	0.601966	1.0,1.0	0.818,0.938	0.122
687	ENSG00000101901.11	ALG13	chrX	+	111727613	111727770	111727331	111727445	111728184	111728270	687	179108	1,1	59,58	0,0	298	149	1	1	0.989,0.982	1.0,1.0	-0.014
688	ENSG00000101901.11	ALG13	chrX	+	111727613	111727770	111727331	111727445	111730394	111730427	688	115,68	0,0	55,66	0,3	298	149	0.794054	1	1.0,1.0	1.0,0.917	0.041
689	ENSG00000101901.11	ALG13	chrX	+	111728184	111728305	111727331	111727445	111730394	111730427	689	96,67	0,0	14,8	0,3	270	149	0.0877121	0.246235	1.0,1.0	1.0,0.595	0.203
690	ENSG00000101901.11	ALG13	chrX	+	111728184	111728305	111727613	111727770	111730394	111730427	690	159110	3,4	28,13	10,13	270	149	2.87632e-10	2.90498e-09	0.967,0.938	0.607,0.356	0.471
691	ENSG00000101901.11	ALG13	chrX	+	111728184	111728305	111727613	111727770	111752789	111752830	691	47,35	0,0	11,5	1,1	270	149	0.401767	0.914962	1.0,1.0	0.859,0.734	0.204
692	ENSG00000101901.11	ALG13	chrX	+	111730394	111730427	111727613	111727770	111735050	111735122	692	0,3	0,1	10,8	3,0	182	149	1	1	NA,0.711	0.732,1.0	-0.155
694	ENSG00000101901.11	ALG13	chrX	+	111730394	111730427	111728184	111728305	111752789	111752830	694	22,12	0,0	5,0	1,0	182	149	1	1	1.0,1.0	0.804,NA	0.196
695	ENSG00000101901.11	ALG13	chrX	+	111730524	111730580	111730394	111730427	111735050	111735122	695	171138	0,4	31,26	13,14	205	149	1.11022e-16	1.8192e-15	1.0,0.962	0.634,0.574	0.377
696	ENSG00000101901.11	ALG13	chrX	+	111730524	111730580	111730394	111730427	111752789	111752830	696	38,24	0,0	12,10	1,0	205	149	1	1	1.0,1.0	0.897,1.0	0.051
697	ENSG00000101901.11	ALG13	chrX	+	111735050	111735122	111727613	111727770	111736713	111736879	697	51,75	1,0	22,22	0,1	221	149	1	1	0.972,1.0	1.0,0.937	0.017
698	ENSG00000101901.11	ALG13	chrX	+	111735050	111735122	111730524	111730580	111736713	111736879	698	188186	0,2	41,41	1,0	221	149	1	1	1.0,0.984	0.965,1.0	0.01
699	ENSG00000101901.11	ALG13	chrX	+	111736713	111736879	111727613	111727770	111744667	111744904	699	57,96	0,0	18,6	0,1	298	149	1	1	1.0,1.0	1.0,0.75	0.125
700	ENSG00000101901.11	ALG13	chrX	+	111736713	111736879	111727613	111727770	111752789	111752830	700	9,10	0,0	20,22	1,1	298	149	0.456714	0.999175	1.0,1.0	0.909,0.917	0.087
701	ENSG00000101901.11	ALG13	chrX	+	111736713	111736879	111730524	111730580	111752789	111752830	701	8,12	2,0	21,21	3,3	298	149	0.126708	0.341056	0.667,1.0	0.778,0.778	0.055
702	ENSG00000101901.11	ALG13	chrX	+	111744667	111744904	111727613	111727770	111752789	111752830	702	70,54	0,0	9,9	1,1	298	149	0.265907	0.650662	1.0,1.0	0.818,0.818	0.182
703	ENSG00000101901.11	ALG13	chrX	+	111744667	111744904	111736713	111736879	111752789	111752830	703	126150	8,10	27,13	20,21	298	149	1.59872e-14	2.30574e-13	0.887,0.882	0.403,0.236	0.565
705	ENSG00000101901.11	ALG13	chrX	+	111757587	111757762	111752745	111752830	111759733	111759804	705	270233	0,1	118,66	0,0	298	149	1	1	1.0,0.991	1.0,1.0	-0.004
706	ENSG00000101935.9	AMMECR1	chrX	-	110202445	110202536	110200953	110201050	110216517	110216632	706	976811	1,0	519476	17,8	240	149	1.75063e-06	1.15839e-05	0.998,1.0	0.95,0.974	0.037
707	ENSG00000101935.9	AMMECR1	chrX	-	110202445	110202536	110200953	110201050	110317598	110317849	707	411367	4,1	195212	4,1	240	149	0.66533	1	0.985,0.996	0.968,0.992	0.01
708	ENSG00000101935.9	AMMECR1	chrX	-	110216517	110216632	110200953	110201050	110264488	110264599	708	362319	2,0	300275	11,9	264	149	1.20124e-05	7.06809e-05	0.99,1.0	0.939,0.945	0.053
709	ENSG00000101935.9	AMMECR1	chrX	-	110216517	110216632	110200953	110201050	110317598	110318084	709	9,14	4,1	21,11	4,1	264	149	0.74335	1	0.559,0.888	0.748,0.861	-0.081
710	ENSG00000101935.9	AMMECR1	chrX	-	110216517	110216632	110202445	110202536	110317598	110318084	710	505409	0,1	291221	2,1	264	149	1	1	1.0,0.996	0.988,0.992	0.008
711	ENSG00000101935.9	AMMECR1	chrX	-	110264488	110264599	110200953	110201050	110317598	110317771	711	339384	4,1	306244	4,1	260	149	0.699288	1	0.98,0.995	0.978,0.993	0.002
712	ENSG00000101935.9	AMMECR1	chrX	-	110264488	110264599	110216517	110216632	110317598	110317771	712	760754	17,17	619550	6,8	260	149	0.0371096	0.114028	0.962,0.962	0.983,0.975	-0.017
715	ENSG00000147224.11	PRPS1	chrX	+	107639294	107639478	107628427	107628750	107640901	107640911	715	28642696	0,1	24652718	1,4	298	149	1	1	1.0,0.999	0.999,0.997	0.002
716	ENSG00000147224.11	PRPS1	chrX	+	107639294	107639478	107628427	107628750	107645176	107645350	716	17131604	0,4	14721615	8,14	298	149	0.346287	0.813497	1.0,0.995	0.989,0.983	0.012
717	ENSG00000147224.11	PRPS1	chrX	+	107640901	107641000	107639294	107639478	107642365	107642490	717	15841444	16,1	12581489	10,11	248	149	0.787847	1	0.983,0.999	0.987,0.988	0.003
718	ENSG00000147224.11	PRPS1	chrX	+	107642365	107642490	107639294	107639478	107645176	107645350	718	10841001	0,0	692815	0,2	274	149	1	1	1.0,1.0	1.0,0.996	0.002
719	ENSG00000147224.11	PRPS1	chrX	+	107645176	107645350	107642365	107642490	107647605	107647702	719	32902904	0,0	19412113	0,1	298	149	1	1	1.0,1.0	1.0,0.999	0
720	ENSG00000080572.12	PIH1D3	chrX	+	107207147	107207422	107206631	107206690	107212872	107213028	720	1,1	1,0	1,0	0,0	298	149	1	1	0.333,1.0	1.0,NA	-0.334
721	ENSG00000089682.16	RBM41	chrX	-	107067555	107067693	107064419	107065758	107069254	107069277	721	184165	0,0	91,69	1,3	287	149	0.369788	0.857837	1.0,1.0	0.979,0.923	0.049
722	ENSG00000089682.16	RBM41	chrX	-	107088435	107088839	107069254	107069402	107115351	107115556	722	198158	5,1	83114	8,3	298	149	0.0152029	0.0510319	0.952,0.988	0.838,0.95	0.076
723	ENSG00000089682.16	RBM41	chrX	-	107088734	107088839	107069309	107069402	107113396	107113468	723	98,99	4,18	67,78	29,25	254	149	0.000147083	0.000727906	0.935,0.763	0.575,0.647	0.238
724	ENSG00000089682.16	RBM41	chrX	-	107088734	107088839	107069309	107069402	107115351	107115454	724	100,82	5,1	11,22	8,3	254	149	0.000326496	0.00152297	0.921,0.98	0.446,0.811	0.322
725	ENSG00000089682.16	RBM41	chrX	-	107113396	107113468	107069309	107069402	107115351	107115556	725	82,90	5,1	111,99	8,3	221	149	0.326627	0.774725	0.917,0.984	0.903,0.957	0.021
726	ENSG00000089682.16	RBM41	chrX	-	107113396	107113468	107088734	107088839	107115351	107115556	726	173160	94,62	166185	16,23	221	149	1.76517e-11	2.00161e-10	0.554,0.635	0.875,0.844	-0.265
727	ENSG00000089682.16	RBM41	chrX	-	107116150	107116244	107115861	107116054	107116649	107116768	727	33,34	236201	42,74	152127	243	149	1.25302e-05	7.35164e-05	0.079,0.094	0.145,0.263	-0.118
728	ENSG00000133131.14	MORC4	chrX	-	106976583	106976684	106962011	106962110	106978079	106978199	728	0,6	0,2	6,3	0,0	250	149	1	1	NA,0.641	1.0,1.0	-0.359
729	ENSG00000147231.13	CXorf57	chrX	+	106648312	106648386	106640454	106640721	106662014	106662305	729	14,3	0,0	18,9	1,0	223	149	1	1	1.0,1.0	0.923,1.0	0.038
731	ENSG00000166707.10	ZCCHC18	chrX	+	104113433	104113573	104113194	104113246	104115251	104115842	731	27,36	4,4	33,46	0,0	289	149	5.41393e-05	0.000287258	0.777,0.823	1.0,1.0	-0.2
733	ENSG00000123562.16	MORF4L2	chrX	-	103678498	103678600	103675495	103677051	103684680	103684729	733	14591378	2,0	808848	0,0	251	149	1	1	0.998,1.0	1.0,1.0	-0.001
734	ENSG00000123562.16	MORF4L2	chrX	-	103678498	103678600	103675495	103677051	103685170	103685260	734	23922173	58,60	21772285	179178	251	149	3.44169e-15	5.18577e-14	0.961,0.956	0.878,0.884	0.077
735	ENSG00000123562.16	MORF4L2	chrX	-	103678498	103678620	103676825	103677051	103684680	103684729	735	14661324	2,0	819867	0,0	271	149	1	1	0.998,1.0	1.0,1.0	-0.001
736	ENSG00000123562.16	MORF4L2	chrX	-	103678498	103678620	103676825	103677051	103685170	103685260	736	15221332	58,60	922953	179178	271	149	0	0	0.935,0.924	0.739,0.746	0.187
737	ENSG00000123562.16	MORF4L2	chrX	-	103678498	103678651	103675499	103677051	103684680	103684729	737	18391685	2,0	882916	0,0	298	149	1	1	0.998,1.0	1.0,1.0	-0.001
738	ENSG00000123562.16	MORF4L2	chrX	-	103678498	103678651	103675499	103677051	103685170	103685260	738	22721978	58,60	927967	179178	298	149	0	0	0.951,0.943	0.721,0.731	0.221
739	ENSG00000123562.16	MORF4L2	chrX	-	103684680	103684729	103676494	103677051	103685170	103685260	739	329290	58,60	5,21	179178	198	149	0	0	0.81,0.784	0.021,0.082	0.746
740	ENSG00000123562.16	MORF4L2	chrX	-	103684680	103684729	103678498	103678600	103685170	103685260	740	483469	1091976	15,38	13831454	198	149	0	0	0.25,0.266	0.008,0.019	0.244
741	ENSG00000123562.16	MORF4L2	chrX	-	103684680	103684729	103678498	103678620	103685170	103685260	741	357315	86,33	5,33	104,98	198	149	0	0	0.758,0.878	0.035,0.202	0.7
742	ENSG00000123562.16	MORF4L2	chrX	-	103684680	103684729	103678498	103678651	103685170	103685260	742	476447	582450	6,22	46,52	198	149	9.97103e-06	5.9362e-05	0.381,0.428	0.089,0.241	0.239
743	ENSG00000123562.16	MORF4L2	chrX	-	103685170	103685260	103678498	103678600	103686630	103686668	743	1099967	0,0	13521434	1,0	239	149	1	1	1.0,1.0	0.999,1.0	0
744	ENSG00000166681.13	BEX3	chrX	+	103377027	103377106	103376339	103376613	103377462	103378077	744	396306	5,22	581639	50,77	228	149	1.13823e-05	6.71812e-05	0.981,0.901	0.884,0.844	0.077
745	ENSG00000166681.13	BEX3	chrX	+	103377027	103377106	103376339	103376613	103377509	103378077	745	954913	10,10	380483	9,18	228	149	0.000779676	0.00339373	0.984,0.984	0.965,0.946	0.028
746	ENSG00000180964.16	TCEAL8	chrX	-	103254604	103254677	103252994	103254017	103255077	103255192	746	793703	92,71	603780	151141	222	149	2.91573e-06	1.86943e-05	0.853,0.869	0.728,0.788	0.103
747	ENSG00000147206.16	NXF3	chrX	-	103079762	103079870	103079583	103079642	103080012	103080068	747	14191335	0,0	14211485	1,3	257	149	1	1	1.0,1.0	0.999,0.997	0.002
748	ENSG00000147206.16	NXF3	chrX	-	103079762	103079870	103079583	103079642	103080147	103080216	748	678650	0,0	825896	5,1	257	149	1	1	1.0,1.0	0.99,0.998	0.006
749	ENSG00000147206.16	NXF3	chrX	-	103080012	103080068	103079583	103079642	103080147	103080216	749	162177	0,0	182200	5,1	205	149	0.633287	1	1.0,1.0	0.964,0.993	0.022
750	ENSG00000147206.16	NXF3	chrX	-	103080012	103080068	103079762	103079870	103080147	103080216	750	910856	18,9	797820	34,59	205	149	3.38132e-09	3.06709e-08	0.974,0.986	0.945,0.91	0.052
751	ENSG00000147206.16	NXF3	chrX	-	103082254	103082364	103080575	103080612	103082759	103082848	751	12291263	4,0	12401209	9,4	259	149	1	1	0.994,1.0	0.988,0.994	0.006
752	ENSG00000147206.16	NXF3	chrX	-	103082254	103082364	103080575	103080612	103083003	103083073	752	263316	0,0	254341	1,6	259	149	0.504658	1	1.0,1.0	0.993,0.97	0.018
753	ENSG00000147206.16	NXF3	chrX	-	103082759	103082848	103080575	103080612	103083003	103083073	753	525511	0,0	624600	1,6	238	149	1	1	1.0,1.0	0.997,0.984	0.01
754	ENSG00000147206.16	NXF3	chrX	-	103082759	103082848	103082095	103082364	103083003	103083073	754	16171589	1,0	17871617	1,2	238	149	1	1	0.999,1.0	0.999,0.998	0.001
755	ENSG00000147206.16	NXF3	chrX	-	103084714	103084883	103084341	103084495	103092995	103093125	755	16141570	136108	870856	495533	298	149	0	0	0.856,0.879	0.468,0.445	0.411
759	ENSG00000271147.7	ARMCX5-GPRASP2	chrX	+	102599705	102599847	102599524	102599572	102601463	102601509	759	34,39	1,0	30,45	0,0	291	149	1	1	0.946,1.0	1.0,1.0	-0.027
760	ENSG00000271147.7	ARMCX5-GPRASP2	chrX	+	102599705	102599859	102599536	102599572	102601463	102601509	760	16,15	1,0	7,6	0,0	298	149	1	1	0.889,1.0	1.0,1.0	-0.055
761	ENSG00000271147.7	ARMCX5-GPRASP2	chrX	+	102600919	102601032	102599536	102599847	102601463	102601509	761	84112	24,27	9,11	27,41	262	149	0	0	0.666,0.702	0.159,0.132	0.538
762	ENSG00000271147.7	ARMCX5-GPRASP2	chrX	+	102600919	102601032	102599536	102599847	102601879	102601977	762	48,57	1,0	6,6	22,7	262	149	0	0	0.965,1.0	0.134,0.328	0.751
763	ENSG00000271147.7	ARMCX5-GPRASP2	chrX	+	102600919	102601032	102599705	102599859	102601463	102601509	763	38,58	5,0	2,10	4,1	262	149	0.0318375	0.0993763	0.812,1.0	0.221,0.85	0.371
764	ENSG00000271147.7	ARMCX5-GPRASP2	chrX	+	102600919	102601032	102599705	102599859	102601879	102601977	764	5,4	0,0	0,5	4,0	262	149	0.003796	0.0144192	1.0,1.0	0.0,1.0	0.5
765	ENSG00000271147.7	ARMCX5-GPRASP2	chrX	+	102601463	102601509	102599525	102599847	102601879	102601977	765	29,44	1,0	44,51	22,7	195	149	6.39988e-07	4.48967e-06	0.957,1.0	0.604,0.848	0.252
766	ENSG00000271147.7	ARMCX5-GPRASP2	chrX	+	102601463	102601509	102599525	102599847	102605481	102605653	766	16,10	5,5	3,13	1,5	195	149	0.8986	1	0.71,0.604	0.696,0.665	-0.023
767	ENSG00000271147.7	ARMCX5-GPRASP2	chrX	+	102601463	102601509	102599705	102599859	102601879	102601977	767	18,20	0,0	22,11	4,0	195	149	0.0340092	0.105464	1.0,1.0	0.808,1.0	0.096
768	ENSG00000271147.7	ARMCX5-GPRASP2	chrX	+	102601463	102601509	102599705	102599859	102605481	102605653	768	6,1	1,0	2,0	1,0	195	149	1	1	0.821,1.0	0.604,NA	0.306
769	ENSG00000271147.7	ARMCX5-GPRASP2	chrX	+	102601463	102601509	102600919	102601032	102601879	102601977	769	47,74	0,2	22,15	0,0	195	149	0.671229	1	1.0,0.966	1.0,1.0	-0.017
770	ENSG00000271147.7	ARMCX5-GPRASP2	chrX	+	102601879	102601977	102599525	102599847	102605481	102605653	770	3,1	5,5	14,6	1,5	247	149	0.0044412	0.0166381	0.266,0.108	0.894,0.42	-0.47
771	ENSG00000271147.7	ARMCX5-GPRASP2	chrX	+	102601879	102601977	102599705	102599859	102605481	102605653	771	2,1	1,0	2,0	1,0	247	149	1	1	0.547,1.0	0.547,NA	0.227
772	ENSG00000271147.7	ARMCX5-GPRASP2	chrX	+	102601879	102601977	102601463	102601509	102605481	102605653	772	57,71	12,8	27,36	1,0	247	149	3.06552e-05	0.000169677	0.741,0.843	0.942,1.0	-0.179
773	ENSG00000271147.7	ARMCX5-GPRASP2	chrX	+	102605481	102605653	102599525	102599847	102639399	102639527	773	19,18	0,1	4,13	1,0	298	149	1	1	1.0,0.9	0.667,1.0	0.116
775	ENSG00000271147.7	ARMCX5-GPRASP2	chrX	+	102639399	102639533	102605481	102605653	102649953	102650145	775	15,16	0,1	3,8	0,3	283	149	0.0511875	0.152256	1.0,0.894	1.0,0.584	0.155
780	ENSG00000126947.12	ARMCX1	chrX	+	101550970	101551024	101550530	101550660	101551568	101551633	780	47,33	1,0	67,82	1,0	203	149	1	1	0.972,1.0	0.98,1.0	-0.004
781	ENSG00000102393.10	GLA	chrX	-	101399743	101399800	101398784	101398946	101400665	101400757	781	31,51	994853	2,0	431518	206	149	1.0692e-08	9.20561e-08	0.022,0.041	0.003,0.0	0.03
782	ENSG00000102393.10	GLA	chrX	-	101400665	101400757	101398784	101398946	101401631	101401809	782	12301032	2,0	544648	0,3	241	149	1	1	0.997,1.0	1.0,0.993	0.002
783	ENSG00000102393.10	GLA	chrX	-	101400665	101400757	101398784	101398946	101403810	101403985	783	546441	0,0	244269	2,2	241	149	1	1	1.0,1.0	0.987,0.988	0.012
784	ENSG00000102393.10	GLA	chrX	-	101401232	101401347	101400665	101400757	101401631	101401809	784	11,21	696603	1,3	304381	264	149	0.251657	0.620716	0.009,0.019	0.002,0.004	0.011
785	ENSG00000102393.10	GLA	chrX	-	101401631	101401809	101398784	101398946	101403810	101403985	785	536535	0,0	437449	2,2	298	149	1	1	1.0,1.0	0.991,0.991	0.009
786	ENSG00000102393.10	GLA	chrX	-	101401631	101401809	101400665	101400757	101403810	101403985	786	12301138	6,1	741827	4,1	298	149	1	1	0.99,0.998	0.989,0.998	0
788	ENSG00000241343.9	RPL36A	chrX	+	101392049	101392095	101391754	101391822	101395334	101395457	788	9,25	2948426524	20,18	2767632156	195	149	1	1	0.0,0.001	0.001,0.0	0
789	ENSG00000241343.9	RPL36A	chrX	+	101392049	101392095	101391754	101391822	101395727	101395786	789	0,4	17,16	6,5	33,49	195	149	0.493037	1	0.0,0.16	0.122,0.072	-0.017
790	ENSG00000241343.9	RPL36A	chrX	+	101395334	101395457	101391754	101391822	101395727	101395786	790	3022627190	17,16	2852133362	33,49	272	149	1	1	0.999,0.999	0.998,0.997	0.001
791	ENSG00000241343.9	RPL36A	chrX	+	101395334	101395457	101392049	101392095	101395727	101395786	791	822747	0,0	9521314	1,0	272	149	1	1	1.0,1.0	0.998,1.0	0.001
792	ENSG00000126953.6	TIMM8A	chrX	-	101348060	101348401	101345660	101346660	101348532	101348685	792	165,80	320307	72,91	190201	298	149	0.592933	1	0.205,0.115	0.159,0.185	-0.012
793	ENSG00000102384.13	CENPI	chrX	+	101098443	101098539	101098217	101098248	101101057	101101205	793	46,53	0,0	10,26	2,1	245	149	0.201123	0.511074	1.0,1.0	0.753,0.941	0.153
794	ENSG00000102384.13	CENPI	chrX	+	101098443	101098539	101098217	101098248	101109472	101109591	794	4,2	0,0	0,1	0,1	245	149	1	1	1.0,1.0	NA,0.378	0.622
795	ENSG00000102384.13	CENPI	chrX	+	101098711	101098843	101098443	101098539	101101057	101101205	795	4,0	57,60	0,0	14,26	281	149	0.565099	1	0.036,0.0	0.0,0.0	0.018
796	ENSG00000102384.13	CENPI	chrX	+	101099808	101100065	101098443	101098539	101101057	101101295	796	44,49	57,60	22,20	14,26	298	149	0.393607	0.900679	0.278,0.29	0.44,0.278	-0.075
797	ENSG00000102384.13	CENPI	chrX	+	101120401	101120450	101109890	101109998	101120737	101120784	797	87,73	0,0	31,37	5,7	198	149	1.95468e-07	1.46105e-06	1.0,1.0	0.823,0.799	0.189
798	ENSG00000102384.13	CENPI	chrX	+	101126708	101126798	101120737	101120784	101127137	101127266	798	106,82	5,3	18,22	9,9	239	149	9.32307e-08	7.23389e-07	0.93,0.945	0.555,0.604	0.358
799	ENSG00000102384.13	CENPI	chrX	+	101132391	101132456	101132189	101132307	101140665	101140760	799	121128	0,0	20,13	0,3	214	149	0.197189	0.502267	1.0,1.0	1.0,0.751	0.125
800	ENSG00000102384.13	CENPI	chrX	+	101132391	101132456	101132189	101132307	101145063	101145199	800	57,52	0,0	18,11	1,0	214	149	1	1	1.0,1.0	0.926,1.0	0.037
801	ENSG00000102384.13	CENPI	chrX	+	101132391	101132456	101132189	101132307	101146152	101146277	801	54,52	0,0	18,9	1,1	214	149	0.608971	1	1.0,1.0	0.926,0.862	0.106
802	ENSG00000102384.13	CENPI	chrX	+	101140665	101140760	101132189	101132307	101145063	101145199	802	39,46	0,0	12,8	1,0	244	149	1	1	1.0,1.0	0.88,1.0	0.06
804	ENSG00000102384.13	CENPI	chrX	+	101140665	101140760	101132391	101132456	101145063	101145199	804	101116	3,0	18,9	4,2	244	149	0.000336341	0.00156538	0.954,1.0	0.733,0.733	0.244
805	ENSG00000102384.13	CENPI	chrX	+	101140665	101140760	101132391	101132456	101146152	101146277	805	36,42	0,0	6,1	4,0	244	149	0.00456197	0.017053	1.0,1.0	0.478,1.0	0.261
806	ENSG00000102384.13	CENPI	chrX	+	101145063	101145199	101132189	101132307	101146152	101146277	806	97,64	0,0	17,15	1,1	285	149	0.574158	1	1.0,1.0	0.899,0.887	0.107
807	ENSG00000102384.13	CENPI	chrX	+	101145063	101145199	101132391	101132456	101146152	101146277	807	100,64	0,0	20,17	4,0	285	149	0.0192285	0.0630526	1.0,1.0	0.723,1.0	0.139
808	ENSG00000102384.13	CENPI	chrX	+	101145063	101145199	101140665	101140760	101146152	101146277	808	162138	0,0	29,25	1,0	285	149	1	1	1.0,1.0	0.938,1.0	0.031
809	ENSG00000102384.13	CENPI	chrX	+	101147762	101147811	101146152	101146277	101147942	101148161	809	181149	0,3	33,21	8,2	198	149	2.0137e-06	1.32209e-05	1.0,0.974	0.756,0.888	0.165
810	ENSG00000102384.13	CENPI	chrX	+	101161527	101161569	101147942	101148161	101162832	101162987	810	116,70	9,5	23,40	0,0	191	149	0.000371869	0.00171851	0.91,0.916	1.0,1.0	-0.087
813	ENSG00000007952.17	NOX1	chrX	-	100849279	100849426	100848629	100848754	100849771	100849934	813	0,4	0,0	0,0	2,0	296	149	1	1	NA,1.0	0.0,NA	1
815	ENSG00000101811.13	CSTF2	chrX	+	100823291	100823428	100822250	100822420	100823885	100824005	815	10421081	4,0	618625	20,20	286	149	2.39204e-11	2.67155e-10	0.993,1.0	0.942,0.942	0.054
816	ENSG00000101811.13	CSTF2	chrX	+	100824119	100824257	100823885	100824005	100826633	100826757	816	800834	0,0	552559	6,3	287	149	0.768034	1	1.0,1.0	0.979,0.99	0.016
817	ENSG00000101811.13	CSTF2	chrX	+	100830807	100830867	100828039	100828102	100831514	100831656	817	0,0	214207	1,0	121144	209	149	1	1	0.0,0.0	0.006,0.0	-0.003
818	ENSG00000102362.15	SYTL4	chrX	-	100678390	100678599	100674490	100676176	100685989	100686151	818	45,29	0,0	5,12	0,5	298	149	0.00107664	0.00455586	1.0,1.0	1.0,0.545	0.228
819	ENSG00000102362.15	SYTL4	chrX	-	100679312	100679412	100678390	100678599	100681226	100681335	819	45,48	0,2	0,1	0,0	249	149	1	1	1.0,0.935	NA,1.0	-0.032
820	ENSG00000102362.15	SYTL4	chrX	-	100681226	100681335	100678390	100678599	100685989	100686151	820	25,24	0,0	0,0	1,5	258	149	2.0095e-14	2.87529e-13	1.0,1.0	0.0,0.0	1
821	ENSG00000102362.15	SYTL4	chrX	-	100687066	100687245	100686678	100686781	100688350	100688443	821	125106	0,0	33,25	6,12	298	149	6.65812e-12	7.82612e-11	1.0,1.0	0.733,0.51	0.379
822	ENSG00000102362.15	SYTL4	chrX	-	100690074	100690165	100689855	100689959	100690562	100690638	822	76,83	0,2	60,44	0,0	240	149	0.79418	1	1.0,0.963	1.0,1.0	-0.018
823	ENSG00000102362.15	SYTL4	chrX	-	100691107	100691209	100690562	100690638	100700896	100700999	823	67,85	0,0	35,42	4,3	251	149	0.000239259	0.00114228	1.0,1.0	0.839,0.893	0.134
824	ENSG00000102362.15	SYTL4	chrX	-	100701219	100701329	100700896	100700999	100701457	100701673	824	96,75	0,0	27,53	1,0	259	149	1	1	1.0,1.0	0.94,1.0	0.03
825	ENSG00000102362.15	SYTL4	chrX	-	100703092	100703185	100701927	100702107	100704810	100704886	825	29,17	9,4	0,4	0,0	242	149	1	1	0.665,0.724	NA,1.0	-0.305
826	ENSG00000102362.15	SYTL4	chrX	-	100703092	100703185	100701927	100702107	100731417	100731510	826	16,6	0,0	1,3	2,3	242	149	6.89484e-07	4.81854e-06	1.0,1.0	0.235,0.381	0.692
827	ENSG00000102362.15	SYTL4	chrX	-	100703092	100703185	100701927	100702107	100732003	100732123	827	29,15	6,10	4,3	12,13	242	149	2.10497e-05	0.000119455	0.748,0.48	0.17,0.124	0.467
828	ENSG00000102362.15	SYTL4	chrX	-	100704810	100704886	100701927	100702107	100731417	100731510	828	7,5	0,0	0,0	2,3	225	149	8.23919e-12	9.61906e-11	1.0,1.0	0.0,0.0	1
829	ENSG00000102362.15	SYTL4	chrX	-	100704810	100704886	100701927	100702107	100732003	100732123	829	18,6	6,10	0,0	12,13	225	149	4.58575e-08	3.68575e-07	0.665,0.284	0.0,0.0	0.475
830	ENSG00000102362.15	SYTL4	chrX	-	100704810	100704886	100703092	100703185	100731417	100731510	830	11,11	0,0	0,1	1,0	225	149	1	1	1.0,1.0	0.0,1.0	0.5
831	ENSG00000102362.15	SYTL4	chrX	-	100704810	100704886	100703092	100703185	100732003	100732123	831	18,13	13,9	0,1	4,0	225	149	0.023412	0.0753288	0.478,0.489	0.0,1.0	-0.017
837	ENSG00000160219.11	GAB3	chrX	-	154680131	154680248	154675248	154678294	154695916	154696019	837	386392	9,9	408432	15,7	266	149	0.693853	1	0.96,0.961	0.938,0.972	0.005
838	ENSG00000160219.11	GAB3	chrX	-	154695916	154696019	154680131	154680248	154697131	154697213	838	307290	1,2	312334	3,2	252	149	0.808233	1	0.995,0.988	0.984,0.99	0.005
839	ENSG00000160219.11	GAB3	chrX	-	154697131	154697213	154680131	154680248	154699293	154699513	839	133114	0,0	137109	11,5	231	149	4.25762e-06	2.66893e-05	1.0,1.0	0.889,0.934	0.089
840	ENSG00000160219.11	GAB3	chrX	-	154712228	154712701	154700003	154700059	154713206	154713423	840	293284	2,1	391369	6,2	298	149	0.289436	0.699699	0.987,0.993	0.97,0.989	0.01
841	ENSG00000160219.11	GAB3	chrX	-	154713206	154713426	154700003	154700059	154716025	154716329	841	148132	0,1	162151	0,0	298	149	1	1	1.0,0.985	1.0,1.0	-0.008
842	ENSG00000160219.11	GAB3	chrX	-	154716025	154716329	154700003	154700059	154750953	154751057	842	94,83	0,0	129115	6,2	298	149	0.00441355	0.0165402	1.0,1.0	0.915,0.966	0.059
848	ENSG00000188419.13	CHM	chrX	-	85873051	85873212	85861179	85864821	85878964	85879063	848	89,55	2,0	40,63	0,0	298	149	0.431047	0.965766	0.957,1.0	1.0,1.0	-0.022
849	ENSG00000188419.13	CHM	chrX	-	85873051	85873212	85861179	85864821	85894187	85894284	849	37,26	0,0	42,57	7,7	298	149	5.05612e-06	3.13655e-05	1.0,1.0	0.75,0.803	0.224
850	ENSG00000188419.13	CHM	chrX	-	85878964	85879063	85861179	85864821	85894187	85894284	850	22,23	0,0	6,5	7,7	248	149	8.4539e-12	9.85412e-11	1.0,1.0	0.34,0.3	0.68
851	ENSG00000188419.13	CHM	chrX	-	85878964	85879063	85873051	85873212	85894187	85894284	851	72,54	0,2	13,22	9,11	248	149	9.55203e-12	1.10873e-10	1.0,0.942	0.465,0.546	0.465
852	ENSG00000188419.13	CHM	chrX	-	85900645	85900709	85894187	85894284	85901083	85901188	852	74,73	0,0	36,25	5,0	213	149	0.0128046	0.0437389	1.0,1.0	0.834,1.0	0.083
853	ENSG00000188419.13	CHM	chrX	-	85900645	85900709	85894187	85894284	85911260	85911338	853	23,20	0,1	13,12	7,5	213	149	1.14393e-06	7.7637e-06	1.0,0.933	0.565,0.627	0.371
854	ENSG00000188419.13	CHM	chrX	-	85901083	85901188	85894187	85894284	85911260	85911338	854	18,16	0,1	18,16	7,5	254	149	1	1	1.0,0.904	0.601,0.652	0.325
855	ENSG00000188419.13	CHM	chrX	-	85901083	85901188	85900645	85900709	85911260	85911338	855	66,66	0,0	36,28	1,0	254	149	1	1	1.0,1.0	0.955,1.0	0.022
856	ENSG00000188419.13	CHM	chrX	-	85911260	85911338	85894187	85894284	85956152	85956378	856	17,14	0,0	17,20	0,4	227	149	0.0312927	0.0978472	1.0,1.0	1.0,0.766	0.117
857	ENSG00000188419.13	CHM	chrX	-	85981736	85981809	85978655	85978891	86027490	86027557	857	56,63	0,0	107,83	0,2	222	149	1	1	1.0,1.0	1.0,0.965	0.018
858	ENSG00000147180.16	ZNF711	chrX	+	85245902	85246022	85244031	85244191	85247546	85247651	858	70,52	4,0	38,20	14,5	269	149	1.45294e-06	9.72414e-06	0.906,1.0	0.601,0.689	0.308
859	ENSG00000147180.16	ZNF711	chrX	+	85245902	85246022	85244764	85244887	85247546	85247651	859	33,21	0,0	19,6	2,0	269	149	0.631339	1	1.0,1.0	0.84,1.0	0.08
860	ENSG00000147180.16	ZNF711	chrX	+	85246929	85247183	85245902	85246022	85247546	85247651	860	24,41	38,26	2,9	21,7	298	149	0.0814445	0.23049	0.24,0.441	0.045,0.391	0.123
861	ENSG00000147180.16	ZNF711	chrX	+	85247546	85247651	85244031	85244191	85255258	85255801	861	48,45	0,0	58,40	6,0	254	149	0.00553645	0.0203683	1.0,1.0	0.85,1.0	0.075
862	ENSG00000147180.16	ZNF711	chrX	+	85267277	85267415	85265117	85265255	85268293	85268341	862	38,20	109,97	1,2	93,81	287	149	5.88862e-12	6.95196e-11	0.153,0.097	0.006,0.013	0.116
863	ENSG00000155008.13	APOOL	chrX	+	85046445	85046550	85003825	85003927	85051388	85051508	863	143207	3,1	94141	7,5	254	149	0.00294571	0.0114369	0.965,0.992	0.887,0.943	0.063
864	ENSG00000155008.13	APOOL	chrX	+	85046445	85046550	85003825	85003927	85054343	85054398	864	4,8	2,0	0,9	0,0	254	149	1	1	0.54,1.0	NA,1.0	-0.23
865	ENSG00000155008.13	APOOL	chrX	+	85051388	85051508	85003825	85003927	85054343	85054398	865	96113	2,0	78,72	0,0	269	149	1	1	0.964,1.0	1.0,1.0	-0.018
866	ENSG00000155008.13	APOOL	chrX	+	85051388	85051508	85003825	85003927	85067126	85067218	866	1,0	0,0	4,6	13,12	269	149	1	1	1.0,NA	0.146,0.217	0.819
867	ENSG00000155008.13	APOOL	chrX	+	85051388	85051508	85046445	85046550	85054343	85054398	867	237313	0,0	169203	0,1	269	149	1	1	1.0,1.0	1.0,0.991	0.004
868	ENSG00000155008.13	APOOL	chrX	+	85054343	85054398	85003825	85003927	85067126	85067218	868	1,0	0,0	0,0	13,12	204	149	1	1	1.0,NA	0.0,0.0	1
869	ENSG00000155008.13	APOOL	chrX	+	85054343	85054398	85051388	85051508	85055826	85055925	869	183208	0,0	111114	8,13	204	149	2.30568e-09	2.12935e-08	1.0,1.0	0.91,0.865	0.113
870	ENSG00000155008.13	APOOL	chrX	+	85054343	85054398	85051388	85051508	85067126	85067218	870	72,84	0,0	39,46	0,4	204	149	0.165544	0.431329	1.0,1.0	1.0,0.894	0.053
871	ENSG00000155008.13	APOOL	chrX	+	85055826	85055925	85051388	85051508	85067126	85067218	871	68,93	0,0	67,75	0,4	248	149	0.305158	0.731402	1.0,1.0	1.0,0.918	0.041
872	ENSG00000155008.13	APOOL	chrX	+	85055826	85055925	85054343	85054398	85067126	85067218	872	182218	1,0	131131	0,0	248	149	1	1	0.991,1.0	1.0,1.0	-0.004
873	ENSG00000155008.13	APOOL	chrX	+	85074273	85074391	85073997	85074111	85087589	85088063	873	302255	1,2	242230	0,0	267	149	1	1	0.994,0.986	1.0,1.0	-0.01
878	ENSG00000131171.12	SH3BGRL	chrX	+	81202436	81202576	81202127	81202245	81276983	81277169	878	82,51	39064049	13,37	44054421	289	149	0.93613	1	0.011,0.006	0.002,0.004	0.006
879	ENSG00000131171.12	SH3BGRL	chrX	+	81276983	81277169	81201942	81202245	81278330	81278411	879	61025943	2,0	72297409	0,1	298	149	1	1	0.999,1.0	1.0,1.0	0
880	ENSG00000131171.12	SH3BGRL	chrX	+	81278330	81278411	81276983	81277169	81297194	81297516	880	31442914	0,0	38374116	1,0	230	149	1	1	1.0,1.0	1.0,1.0	0
881	ENSG00000165288.10	BRWD3	chrX	-	80692939	80693051	80692088	80692150	80695907	80695990	881	278227	0,0	169137	0,4	261	149	0.563765	1	1.0,1.0	1.0,0.951	0.024
882	ENSG00000165288.10	BRWD3	chrX	-	80707426	80707503	80704677	80704846	80709427	80709577	882	294215	0,2	123123	0,0	226	149	1	1	1.0,0.986	1.0,1.0	-0.007
883	ENSG00000165288.10	BRWD3	chrX	-	80707426	80707503	80704677	80704846	80716156	80716250	883	136,88	0,1	102,86	21,24	226	149	6.43929e-15	9.54235e-14	1.0,0.983	0.762,0.703	0.259
884	ENSG00000165288.10	BRWD3	chrX	-	80709427	80709577	80704677	80704846	80716156	80716250	884	177170	0,1	58,60	21,24	298	149	0	0	1.0,0.988	0.58,0.556	0.426
885	ENSG00000165288.10	BRWD3	chrX	-	80709427	80709577	80707426	80707503	80716156	80716250	885	343298	6,2	121130	42,33	298	149	0	0	0.966,0.987	0.59,0.663	0.35
886	ENSG00000165288.10	BRWD3	chrX	-	80734117	80734218	80733455	80733496	80735126	80735197	886	219184	0,0	95138	2,0	250	149	1	1	1.0,1.0	0.966,1.0	0.017
887	ENSG00000165288.10	BRWD3	chrX	-	80735126	80735197	80734117	80734218	80744031	80744253	887	82,64	0,0	39,42	2,0	220	149	0.411364	0.931768	1.0,1.0	0.93,1.0	0.035
888	ENSG00000165288.10	BRWD3	chrX	-	80735987	80736088	80735126	80735197	80744031	80744253	888	208159	1,0	117120	1,0	250	149	1	1	0.992,1.0	0.986,1.0	0.003
890	ENSG00000165288.10	BRWD3	chrX	-	80791853	80791952	80745568	80745729	80808538	80808598	890	92,92	0,0	22,24	27,16	248	149	0	0	1.0,1.0	0.329,0.474	0.599
891	ENSG00000165288.10	BRWD3	chrX	-	80793621	80793772	80791853	80791952	80808538	80808598	891	184180	1,0	81102	2,0	298	149	0.640751	1	0.989,1.0	0.953,1.0	0.018
892	ENSG00000165288.10	BRWD3	chrX	-	80809245	80809304	80809012	80809042	80809440	80809683	892	63,65	0,0	56,49	3,3	208	149	0.00791829	0.0282615	1.0,1.0	0.93,0.921	0.075
893	ENSG00000147138.2	GPR174	chrX	+	79156821	79156918	79144662	79145217	79170451	79175315	893	83,90	6,6	50,98	44,36	246	149	2.00258e-08	1.67625e-07	0.893,0.901	0.408,0.622	0.382
894	ENSG00000173198.5	CYSLTR1	chrX	-	78283453	78283540	78271463	78273773	78327304	78327483	894	177151	0,4	95,73	0,0	236	149	0.552601	1	1.0,0.96	1.0,1.0	-0.02
895	ENSG00000131174.5	COX7B	chrX	+	77901743	77901867	77899439	77899593	77902642	77902767	895	23,16	62505406	4,2	40414198	273	149	1	1	0.002,0.002	0.001,0.0	0.002
896	ENSG00000131174.5	COX7B	chrX	+	77901743	77901867	77899439	77899593	77902649	77902767	896	7,5	120113	4,0	65,63	273	149	0.194049	0.495173	0.031,0.024	0.032,0.0	0.011
897	ENSG00000131174.5	COX7B	chrX	+	77902642	77902767	77899437	77899593	77905183	77905385	897	1193510514	4,7	77247991	21,9	274	149	1	1	0.999,0.999	0.995,0.998	0.003
898	ENSG00000131174.5	COX7B	chrX	+	77902649	77902767	77899484	77899593	77905183	77905461	898	53044898	4,7	35283610	21,9	267	149	1	1	0.999,0.997	0.989,0.996	0.006
900	ENSG00000102390.10	PBDC1	chrX	+	76173584	76173650	76172935	76173168	76174889	76174949	900	430386	0,1	213207	19,3	215	149	4.67389e-08	3.7525e-07	1.0,0.996	0.886,0.98	0.065
901	ENSG00000102390.10	PBDC1	chrX	+	76173584	76173650	76172935	76173168	76175472	76175613	901	72,65	0,0	42,22	1,0	215	149	1	1	1.0,1.0	0.967,1.0	0.016
902	ENSG00000102390.10	PBDC1	chrX	+	76174889	76174949	76172935	76173168	76175472	76175613	902	101101	0,0	103,81	1,0	209	149	1	1	1.0,1.0	0.987,1.0	0.006
903	ENSG00000102390.10	PBDC1	chrX	+	76174889	76174949	76173584	76173650	76175472	76175613	903	456412	2,0	258267	4,0	209	149	1	1	0.994,1.0	0.979,1.0	0.007
904	ENSG00000102390.10	PBDC1	chrX	+	76175472	76175613	76172935	76173168	76177615	76178196	904	33,28	0,0	20,18	0,1	290	149	1	1	1.0,1.0	1.0,0.902	0.049
905	ENSG00000102390.10	PBDC1	chrX	+	76176880	76176992	76175472	76175613	76177615	76178204	905	459405	36,29	295305	24,20	261	149	0.871554	1	0.879,0.889	0.875,0.897	-0.002
906	ENSG00000102383.13	ZDHHC15	chrX	-	75379119	75379198	75368426	75372945	75417086	75417190	906	21,8	1,0	11,8	0,0	228	149	1	1	0.932,1.0	1.0,1.0	-0.034
907	ENSG00000102383.13	ZDHHC15	chrX	-	75379119	75379198	75368426	75372945	75421863	75421990	907	7,3	0,0	3,1	0,2	228	149	0.237995	0.591415	1.0,1.0	1.0,0.246	0.377
908	ENSG00000102383.13	ZDHHC15	chrX	-	75417086	75417190	75368426	75372945	75421863	75421990	908	13,6	0,0	10,13	0,2	253	149	0.941109	1	1.0,1.0	1.0,0.793	0.103
909	ENSG00000102383.13	ZDHHC15	chrX	-	75417086	75417190	75379119	75379198	75421863	75421990	909	28,14	2,0	23,27	0,0	253	149	0.489497	1	0.892,1.0	1.0,1.0	-0.054
910	ENSG00000102383.13	ZDHHC15	chrX	-	75424651	75424784	75421863	75421990	75429947	75429980	910	9,1	0,0	8,4	3,0	282	149	0.0561002	0.165333	1.0,1.0	0.585,1.0	0.208
911	ENSG00000102383.13	ZDHHC15	chrX	-	75429077	75429198	75424651	75424784	75429947	75429980	911	15,14	1,0	1,7	1,0	270	149	1	1	0.892,1.0	0.356,1.0	0.268
912	ENSG00000102383.13	ZDHHC15	chrX	-	75429947	75429980	75421863	75421990	75431450	75431520	912	9,4	0,0	3,0	0,2	182	149	0.0883187	0.247755	1.0,1.0	1.0,0.0	0.5
913	ENSG00000102383.13	ZDHHC15	chrX	-	75450801	75450922	75431450	75431520	75478890	75478985	913	34,31	4,2	11,14	3,0	270	149	0.875963	1	0.824,0.895	0.669,1.0	0.025
914	ENSG00000102383.13	ZDHHC15	chrX	-	75478890	75478985	75431450	75431520	75505820	75505847	914	21,12	0,0	13,10	0,2	244	149	0.716245	1	1.0,1.0	1.0,0.753	0.123
915	ENSG00000102383.13	ZDHHC15	chrX	-	75505820	75505847	75478890	75478985	75522888	75523255	915	27,20	7,4	15,14	0,0	176	149	2.57595e-05	0.00014411	0.766,0.809	1.0,1.0	-0.212
919	ENSG00000225470.7	JPX	chrX	+	73944583	73944662	73944183	73944465	73994839	73994961	919	308274	0,0	144163	1,0	228	149	1	1	1.0,1.0	0.989,1.0	0.006
920	ENSG00000225470.7	JPX	chrX	+	73946998	73947096	73944583	73944662	73998767	73998844	920	168219	28,46	50,65	47,44	247	149	5.91589e-11	6.36586e-10	0.784,0.742	0.391,0.471	0.332
921	ENSG00000225470.7	JPX	chrX	+	73946998	73947374	73944583	73944662	73994839	73994961	921	241306	184133	71,87	62,62	298	149	0.156162	0.409989	0.396,0.535	0.364,0.412	0.078
922	ENSG00000225470.7	JPX	chrX	+	73946998	73947374	73944583	73944662	73998767	73998844	922	240302	28,46	72,86	47,44	298	149	1.65068e-12	2.04191e-11	0.811,0.766	0.434,0.494	0.325
923	ENSG00000225470.7	JPX	chrX	+	73946998	73947374	73944583	73944662	74004269	74009948	923	236306	12,7	71,86	7,11	298	149	0.00175618	0.00713933	0.908,0.956	0.835,0.796	0.116
924	ENSG00000225470.7	JPX	chrX	+	73994839	73994961	73944583	73944662	73998767	73998844	924	233183	28,46	78,85	47,44	271	149	2.54079e-06	1.64297e-05	0.821,0.686	0.477,0.515	0.258
925	ENSG00000225470.7	JPX	chrX	+	73994839	73994961	73944583	73944662	73998953	73999114	925	162122	0,2	57,56	0,2	271	149	0.366844	0.852403	1.0,0.971	1.0,0.939	0.016
926	ENSG00000225470.7	JPX	chrX	+	73994839	73994961	73944583	73944662	73999354	74000496	926	163123	0,0	55,56	1,0	271	149	1	1	1.0,1.0	0.968,1.0	0.016
927	ENSG00000225470.7	JPX	chrX	+	73994839	73994961	73944583	73944662	74004269	74004551	927	231167	12,7	59,64	7,11	271	149	0.00306339	0.0118547	0.914,0.929	0.823,0.762	0.129
928	ENSG00000225470.7	JPX	chrX	+	73994839	73994961	73944583	73944662	74062035	74062148	928	161123	2,2	54,56	0,0	271	149	0.609198	1	0.978,0.971	1.0,1.0	-0.026
929	ENSG00000225470.7	JPX	chrX	+	73994839	73994961	73946998	73947374	73998767	73998844	929	65,63	4,3	20,29	1,0	271	149	0.0160679	0.0536439	0.899,0.92	0.917,1.0	-0.049
930	ENSG00000225470.7	JPX	chrX	+	73994839	73994961	73946998	73947374	74004269	74004551	930	73,51	0,7	5,8	0,0	271	149	0.00424625	0.0159717	1.0,0.8	1.0,1.0	-0.1
931	ENSG00000225470.7	JPX	chrX	+	73998767	73998844	73944583	73944662	73998953	73999114	931	48,60	0,2	46,57	0,2	226	149	0.84418	1	1.0,0.952	1.0,0.949	0.002
932	ENSG00000225470.7	JPX	chrX	+	73998767	73998844	73944583	73944662	73999354	74000496	932	14,26	0,0	29,27	1,0	226	149	1	1	1.0,1.0	0.95,1.0	0.025
933	ENSG00000225470.7	JPX	chrX	+	73998767	73998844	73944583	73944662	74004269	74004351	933	91,98	12,7	60,49	7,11	226	149	0.20431	0.517994	0.833,0.902	0.85,0.746	0.069
934	ENSG00000225470.7	JPX	chrX	+	73998767	73998844	73946998	73947374	74004269	74004351	934	70,58	0,7	26,17	0,0	226	149	0.00451684	0.0168951	1.0,0.845	1.0,1.0	-0.078
935	ENSG00000225470.7	JPX	chrX	+	73998767	73998844	73994839	73994961	73998953	73999114	935	84,77	1,0	40,42	3,0	226	149	0.597658	1	0.982,1.0	0.898,1.0	0.042
936	ENSG00000225470.7	JPX	chrX	+	73998767	73998844	73994839	73994961	73999354	74000496	936	50,33	2,1	17,15	1,0	226	149	1	1	0.943,0.956	0.918,1.0	-0.01
937	ENSG00000225470.7	JPX	chrX	+	73998767	73998844	73994839	73994961	74004269	74004351	937	128,98	71,45	38,32	5,8	226	149	0.00126954	0.00530044	0.543,0.589	0.834,0.725	-0.213
938	ENSG00000225470.7	JPX	chrX	+	73999354	74000496	73944583	73944662	74004269	74009948	938	102,89	12,7	121,70	7,11	298	149	0.878621	1	0.81,0.864	0.896,0.761	0.008
939	ENSG00000225470.7	JPX	chrX	+	73999354	74000496	73994839	73994961	74004269	74009948	939	104,90	71,45	121,70	5,8	298	149	4.85501e-13	6.28211e-12	0.423,0.5	0.924,0.814	-0.407
940	ENSG00000225470.7	JPX	chrX	+	73999354	74000496	73998767	73998844	74004269	74009948	940	107,91	109,89	124,70	36,22	298	149	1.79937e-09	1.67789e-08	0.329,0.338	0.633,0.614	-0.29
941	ENSG00000225470.7	JPX	chrX	+	74062035	74062148	73944583	73944662	74069168	74070408	941	4,2	0,0	0,0	0,1	262	149	1	1	1.0,1.0	NA,0.0	1
951	ENSG00000067177.14	PHKA1	chrX	-	72582397	72582598	72578813	72581175	72584248	72584302	951	204218	2,1	266245	11,5	298	149	0.00155264	0.00637926	0.981,0.991	0.924,0.961	0.043
952	ENSG00000067177.14	PHKA1	chrX	-	72593103	72593274	72584248	72584302	72602157	72602273	952	174174	0,1	230245	0,0	298	149	1	1	1.0,0.989	1.0,1.0	-0.006
954	ENSG00000067177.14	PHKA1	chrX	-	72601990	72602029	72593103	72593274	72602157	72602273	954	12,5	71,82	0,3	85,99	188	149	8.8818e-05	0.00045606	0.118,0.046	0.0,0.023	0.07
955	ENSG00000067177.14	PHKA1	chrX	-	72603118	72603220	72602157	72602273	72605270	72605400	955	204160	0,0	173223	5,3	251	149	0.0512304	0.152363	1.0,1.0	0.954,0.978	0.034
956	ENSG00000067177.14	PHKA1	chrX	-	72620724	72620901	72619213	72619305	72623108	72623275	956	138139	0,0	180175	0,3	298	149	0.665016	1	1.0,1.0	1.0,0.967	0.016
957	ENSG00000067177.14	PHKA1	chrX	-	72676069	72676150	72667374	72667473	72684497	72684580	957	162235	1,1	175159	0,5	230	149	0.949712	1	0.991,0.993	1.0,0.954	0.015
958	ENSG00000067177.14	PHKA1	chrX	-	72695707	72695876	72684497	72684580	72705197	72705245	958	321301	1,0	283262	7,2	298	149	0.0325461	0.101345	0.994,1.0	0.953,0.985	0.028
959	ENSG00000067177.14	PHKA1	chrX	-	72712778	72712937	72705197	72705245	72713802	72714040	959	278299	0,0	265277	8,0	298	149	0.0980109	0.271886	1.0,1.0	0.943,1.0	0.028
960	ENSG00000147099.20	HDAC8	chrX	-	72330657	72330768	72329537	72330076	72351732	72351838	960	7,9	275209	3,12	68,39	260	149	0.00103515	0.00439779	0.014,0.024	0.025,0.15	-0.068
961	ENSG00000147099.20	HDAC8	chrX	-	72330690	72330768	72329556	72330076	72351732	72351838	961	5,4	275209	3,3	68,39	227	149	0.166844	0.43439	0.012,0.012	0.028,0.048	-0.026
962	ENSG00000147099.20	HDAC8	chrX	-	72330690	72330876	72329556	72330076	72351732	72351838	962	3,8	275209	13,8	68,39	298	149	6.07413e-08	4.81477e-07	0.005,0.019	0.087,0.093	-0.078
964	ENSG00000147099.20	HDAC8	chrX	-	72330815	72330876	72329567	72330076	72351732	72351838	964	8,13	275209	20,42	68,39	210	149	5.4963e-11	5.93227e-10	0.02,0.042	0.173,0.433	-0.272
965	ENSG00000147099.20	HDAC8	chrX	-	72349691	72349926	72329537	72330076	72351732	72351838	965	1,0	275209	0,0	68,39	298	149	1	1	0.002,0.0	0.0,0.0	0.001
968	ENSG00000147099.20	HDAC8	chrX	-	72462003	72462098	72351143	72351838	72488932	72489041	968	213173	0,1	80,88	0,0	244	149	1	1	1.0,0.991	1.0,1.0	-0.004
970	ENSG00000147099.20	HDAC8	chrX	-	72462361	72462442	72460258	72462098	72464558	72464564	970	2,1	178125	1,2	89,71	230	149	1	1	0.007,0.005	0.007,0.018	-0.006
971	ENSG00000147099.20	HDAC8	chrX	-	72464558	72464731	72457401	72462098	72488932	72489041	971	343286	0,0	142141	0,1	298	149	1	1	1.0,1.0	1.0,0.986	0.007
972	ENSG00000147099.20	HDAC8	chrX	-	72488932	72489041	72351143	72351838	72567888	72568030	972	0,1	0,2	2,0	0,0	258	149	1	1	NA,0.224	1.0,NA	-0.776
973	ENSG00000147099.20	HDAC8	chrX	-	72488932	72489041	72460154	72464731	72490928	72491000	973	343335	0,0	108127	0,6	258	149	0.0723114	0.207277	1.0,1.0	1.0,0.924	0.038
974	ENSG00000147099.20	HDAC8	chrX	-	72488932	72489041	72460154	72464731	72495155	72495268	974	146142	0,0	40,65	19,7	258	149	4.62543e-11	5.0262e-10	1.0,1.0	0.549,0.843	0.304
975	ENSG00000147099.20	HDAC8	chrX	-	72488932	72489041	72460154	72464731	72567888	72568030	975	138129	5,4	40,53	9,7	258	149	0.000203791	0.000984303	0.941,0.949	0.72,0.814	0.178
976	ENSG00000147099.20	HDAC8	chrX	-	72488932	72489041	72473415	72474729	72495155	72495268	976	49,37	0,0	10,15	1,3	258	149	0.00527975	0.0195058	1.0,1.0	0.852,0.743	0.203
977	ENSG00000147099.20	HDAC8	chrX	-	72488932	72489041	72473415	72474729	72567888	72568030	977	41,26	0,0	9,2	1,2	258	149	0.0299143	0.0939841	1.0,1.0	0.839,0.366	0.397
978	ENSG00000147099.20	HDAC8	chrX	-	72490928	72491000	72464558	72464731	72495155	72495268	978	1,8	0,0	0,1	19,7	221	149	1	1	1.0,1.0	0.0,0.088	0.956
979	ENSG00000147099.20	HDAC8	chrX	-	72490928	72491000	72488932	72489041	72495155	72495268	979	95103	8,14	43,41	3,14	221	149	0.267717	0.654525	0.889,0.832	0.906,0.664	0.076
980	ENSG00000147099.20	HDAC8	chrX	-	72490928	72491006	72460154	72464731	72495155	72495179	980	121105	0,0	18,35	19,7	227	149	2.75249e-11	3.06143e-10	1.0,1.0	0.383,0.766	0.425
981	ENSG00000147099.20	HDAC8	chrX	-	72490928	72491006	72460154	72464731	72567888	72568030	981	0,0	5,4	4,4	9,7	227	149	0.000108003	0.000546343	0.0,0.0	0.226,0.273	-0.249
983	ENSG00000147099.20	HDAC8	chrX	-	72490928	72491006	72484850	72489041	72495155	72495179	983	334307	8,14	94105	3,14	227	149	0.026231	0.0834536	0.965,0.935	0.954,0.831	0.057
984	ENSG00000147099.20	HDAC8	chrX	-	72490928	72491006	72484850	72489041	72567888	72568030	984	101,98	0,0	49,42	2,2	227	149	0.127753	0.343642	1.0,1.0	0.941,0.932	0.064
985	ENSG00000147099.20	HDAC8	chrX	-	72494195	72494381	72490928	72491006	72495155	72495268	985	5,20	233209	0,0	50,69	298	149	0.00415711	0.0156673	0.011,0.046	0.0,0.0	0.028
986	ENSG00000147099.20	HDAC8	chrX	-	72495155	72495266	72490928	72491006	72567888	72568030	986	190184	0,0	42,63	5,3	260	149	6.03967e-05	0.000318061	1.0,1.0	0.828,0.923	0.125
987	ENSG00000147099.20	HDAC8	chrX	-	72495155	72495268	72464558	72464731	72567888	72568030	987	97122	5,4	48,62	9,7	262	149	0.00339252	0.0130094	0.917,0.945	0.752,0.834	0.138
988	ENSG00000147099.20	HDAC8	chrX	-	72495155	72495268	72464558	72464731	72572056	72572109	988	0,1	0,0	26,15	2,1	262	149	1	1	NA,1.0	0.881,0.895	0.112
989	ENSG00000147099.20	HDAC8	chrX	-	72495155	72495268	72473415	72474729	72567888	72568030	989	97122	0,0	33,58	1,2	262	149	0.617468	1	1.0,1.0	0.949,0.943	0.054
990	ENSG00000147099.20	HDAC8	chrX	-	72495155	72495268	72473415	72474729	72572056	72572109	990	0,1	0,0	12,15	0,1	262	149	1	1	NA,1.0	1.0,0.895	0.052
991	ENSG00000147099.20	HDAC8	chrX	-	72495155	72495268	72488932	72489041	72567888	72568030	991	105136	0,0	35,68	2,2	262	149	0.12017	0.325321	1.0,1.0	0.909,0.951	0.07
992	ENSG00000147099.20	HDAC8	chrX	-	72495155	72495268	72490928	72491006	72567888	72568030	992	329330	0,0	81124	5,3	262	149	0.0018923	0.00764267	1.0,1.0	0.902,0.959	0.07
993	ENSG00000147099.20	HDAC8	chrX	-	72495155	72495268	72490928	72491006	72572056	72572109	993	192189	0,0	54,76	0,1	262	149	1	1	1.0,1.0	1.0,0.977	0.012
995	ENSG00000147099.20	HDAC8	chrX	-	72567888	72568030	72464558	72464731	72572056	72572095	995	6,5	0,0	28,35	2,1	291	149	0.487586	1	1.0,1.0	0.878,0.947	0.088
996	ENSG00000147099.20	HDAC8	chrX	-	72567888	72568030	72474406	72474729	72572056	72572095	996	1,1	0,0	20,30	0,1	291	149	1	1	1.0,1.0	1.0,0.939	0.03
997	ENSG00000147099.20	HDAC8	chrX	-	72567888	72568030	72490928	72491006	72572056	72572095	997	1,1	0,0	24,31	0,1	291	149	1	1	1.0,1.0	1.0,0.941	0.03
998	ENSG00000147099.20	HDAC8	chrX	-	72567888	72568030	72495155	72495268	72568753	72568791	998	321329	1,0	143145	0,0	291	149	1	1	0.994,1.0	1.0,1.0	-0.003
999	ENSG00000147099.20	HDAC8	chrX	-	72567888	72568030	72495155	72495268	72572056	72572095	999	141153	0,1	62,98	15,13	291	149	2.50677e-12	3.05609e-11	1.0,0.987	0.679,0.794	0.257
1000	ENSG00000147099.20	HDAC8	chrX	-	72567888	72568030	72562219	72562474	72572056	72572095	1000	4,10	0,0	32,37	1,1	291	149	0.54983	1	1.0,1.0	0.942,0.95	0.054
1001	ENSG00000147099.20	HDAC8	chrX	-	72568753	72568884	72495155	72495268	72572056	72572104	1001	224213	0,1	143146	15,13	280	149	4.07996e-11	4.46155e-10	1.0,0.991	0.835,0.857	0.15
1002	ENSG00000147099.20	HDAC8	chrX	-	72568753	72568884	72567581	72568030	72572056	72572104	1002	404392	1,1	244224	19,28	280	149	0	0	0.995,0.995	0.872,0.81	0.154
1003	ENSG00000147099.20	HDAC8	chrX	-	72572056	72572104	72568753	72568884	72572650	72572704	1003	41,59	1,0	45,42	0,0	197	149	1	1	0.969,1.0	1.0,1.0	-0.016
1004	ENSG00000147099.20	HDAC8	chrX	-	72572056	72572109	72568753	72568884	72572650	72572659	1004	313297	1,0	234227	0,0	202	149	1	1	0.996,1.0	1.0,1.0	-0.002
1005	ENSG00000102309.12	PIN4	chrX	+	72186233	72186534	72181352	72181828	72196784	72197101	1005	351304	78,71	223292	48,69	298	149	0.975051	1	0.692,0.682	0.699,0.679	-0.002
1006	ENSG00000102309.12	PIN4	chrX	+	72186460	72186534	72181675	72181828	72196784	72196904	1006	651530	78,71	390497	48,69	223	149	0.827193	1	0.848,0.833	0.844,0.828	0.005
1007	ENSG00000102309.12	PIN4	chrX	+	72301531	72301652	72298981	72299073	72302820	72302926	1007	20,13	0,0	25,11	0,2	270	149	0.805075	1	1.0,1.0	1.0,0.752	0.124
1008	ENSG00000147133.15	TAF1	chrX	+	71367498	71367613	71366238	71366494	71368053	71368170	1008	146168	0,0	209167	3,0	264	149	1	1	1.0,1.0	0.975,1.0	0.012
1009	ENSG00000147133.15	TAF1	chrX	+	71388236	71388378	71387260	71387461	71388737	71388868	1009	238222	0,0	229217	2,0	291	149	1	1	1.0,1.0	0.983,1.0	0.008
1010	ENSG00000147133.15	TAF1	chrX	+	71388737	71388868	71388236	71388378	71389584	71389665	1010	270289	0,0	222220	5,3	280	149	0.0580371	0.170428	1.0,1.0	0.959,0.975	0.033
1011	ENSG00000147133.15	TAF1	chrX	+	71393300	71393476	71392874	71392994	71394066	71394245	1011	417534	4,2	332346	34,41	298	149	0	0	0.981,0.993	0.83,0.808	0.168
1012	ENSG00000147133.15	TAF1	chrX	+	71397252	71397466	71394066	71394245	71398571	71398737	1012	512462	0,1	460446	1,6	298	149	0.742921	1	1.0,0.996	0.996,0.974	0.013
1013	ENSG00000147133.15	TAF1	chrX	+	71397255	71397466	71394107	71394245	71398571	71398737	1013	312259	0,1	240200	1,6	298	149	0.114285	0.311234	1.0,0.992	0.992,0.943	0.028
1014	ENSG00000147133.15	TAF1	chrX	+	71421308	71421376	71407973	71408151	71454169	71454237	1014	63,54	0,0	61,67	2,9	217	149	7.65516e-05	0.000396874	1.0,1.0	0.954,0.836	0.105
1015	ENSG00000147133.15	TAF1	chrX	+	71423116	71423239	71421308	71421376	71423973	71424066	1015	348364	0,0	321269	2,11	272	149	0.00134619	0.00559343	1.0,1.0	0.989,0.931	0.04
1017	ENSG00000147133.15	TAF1	chrX	+	71424153	71424238	71423973	71424066	71454169	71454237	1017	419415	0,0	317282	4,1	234	149	0.836134	1	1.0,1.0	0.981,0.994	0.012
1019	ENSG00000147133.15	TAF1	chrX	+	71454169	71454237	71407973	71408151	71454740	71454857	1019	141144	0,0	135106	1,0	217	149	1	1	1.0,1.0	0.989,1.0	0.006
1020	ENSG00000147133.15	TAF1	chrX	+	71454169	71454237	71424153	71424238	71454740	71454857	1020	393374	2,0	288236	15,32	217	149	1.43219e-14	2.07205e-13	0.993,1.0	0.929,0.835	0.114
1022	ENSG00000147133.15	TAF1	chrX	+	71459149	71459251	71458240	71458357	71459551	71459708	1022	46,42	10,3	17,31	0,0	251	149	2.89254e-05	0.000160634	0.732,0.893	1.0,1.0	-0.188
1023	ENSG00000147133.15	TAF1	chrX	+	71459149	71459251	71458240	71458366	71459551	71459708	1023	109109	243234	54,55	237254	251	149	1.09747e-05	6.49561e-05	0.21,0.217	0.119,0.114	0.097
1025	ENSG00000147166.10	ITGB1BP2	chrX	+	71302410	71302556	71302276	71302333	71303261	71303356	1025	27,24	2,0	10,0	0,0	295	149	1	1	0.872,1.0	1.0,NA	-0.064
1026	ENSG00000147166.10	ITGB1BP2	chrX	+	71303626	71303697	71303460	71303516	71303811	71303911	1026	17,15	0,0	6,2	3,1	220	149	0.000174286	0.000851508	1.0,1.0	0.575,0.575	0.425
1029	ENSG00000196338.12	NLGN3	chrX	+	71148845	71148905	71147549	71148206	71153476	71153536	1029	0,3	0,0	34,26	14,8	209	149	1	1	NA,1.0	0.634,0.699	0.334
1030	ENSG00000196338.12	NLGN3	chrX	+	71153476	71153536	71147549	71148206	71155213	71155363	1030	3,0	1,3	23,14	9,11	209	149	0.136327	0.363896	0.681,0.0	0.646,0.476	-0.22
1031	ENSG00000196338.12	NLGN3	chrX	+	71167010	71167800	71164142	71164328	71169253	71170293	1031	13,11	0,0	81,75	2,1	298	149	0.45186	0.992269	1.0,1.0	0.953,0.974	0.036
1032	ENSG00000184634.15	MED12	chrX	+	71120970	71121152	71120013	71120170	71121326	71121437	1032	645752	0,0	364401	0,1	298	149	1	1	1.0,1.0	1.0,0.995	0.002
1033	ENSG00000184634.15	MED12	chrX	+	71121561	71121816	71121326	71121437	71122507	71122607	1033	382438	0,0	206230	0,2	298	149	1	1	1.0,1.0	1.0,0.983	0.008
1034	ENSG00000184634.15	MED12	chrX	+	71122199	71122346	71121561	71121816	71122507	71122607	1034	607653	0,1	418316	2,2	296	149	1	1	1.0,0.997	0.991,0.988	0.009
1035	ENSG00000184634.15	MED12	chrX	+	71124763	71124844	71124158	71124388	71124975	71125146	1035	393474	1,2	186160	4,37	230	149	1.56468e-10	1.62026e-09	0.996,0.994	0.968,0.737	0.142
1036	ENSG00000184634.15	MED12	chrX	+	71125350	71125495	71124975	71125146	71126340	71126484	1036	264232	0,0	136164	0,1	294	149	1	1	1.0,1.0	1.0,0.988	0.006
1037	ENSG00000184634.15	MED12	chrX	+	71125662	71125713	71125350	71125495	71126035	71126154	1037	432410	0,3	115115	52,55	200	149	0	0	1.0,0.99	0.622,0.609	0.38
1038	ENSG00000184634.15	MED12	chrX	+	71125662	71125713	71125350	71125495	71126340	71126484	1038	161107	0,0	30,37	7,7	200	149	5.17439e-10	5.10098e-09	1.0,1.0	0.761,0.797	0.221
1039	ENSG00000184634.15	MED12	chrX	+	71126035	71126154	71125350	71125495	71126340	71126484	1039	228234	0,0	156154	7,7	268	149	9.11699e-06	5.461e-05	1.0,1.0	0.925,0.924	0.075
1040	ENSG00000184634.15	MED12	chrX	+	71126035	71126154	71125662	71125713	71126340	71126484	1040	500529	0,1	186179	0,2	268	149	1	1	1.0,0.997	1.0,0.98	0.008
1041	ENSG00000184634.15	MED12	chrX	+	71126968	71127132	71126260	71126484	71127335	71127386	1041	568594	0,4	262274	0,0	298	149	1	1	1.0,0.987	1.0,1.0	-0.006
1042	ENSG00000184634.15	MED12	chrX	+	71130034	71130214	71129679	71129855	71132072	71132206	1042	320293	0,0	138170	2,0	298	149	1	1	1.0,1.0	0.972,1.0	0.014
1043	ENSG00000184634.15	MED12	chrX	+	71131549	71131621	71130034	71130214	71132072	71132206	1043	711748	0,0	254226	13,13	221	149	1.62981e-11	1.853e-10	1.0,1.0	0.929,0.921	0.075
1044	ENSG00000184634.15	MED12	chrX	+	71131549	71131621	71130034	71130214	71132376	71132538	1044	333295	0,0	86,82	1,2	221	149	0.436636	0.971363	1.0,1.0	0.983,0.965	0.026
1045	ENSG00000184634.15	MED12	chrX	+	71132072	71132206	71130034	71130214	71132376	71132538	1045	338431	0,0	280218	1,2	283	149	1	1	1.0,1.0	0.993,0.983	0.012
1046	ENSG00000184634.15	MED12	chrX	+	71132072	71132206	71131549	71131621	71132376	71132538	1046	719885	0,2	446354	1,0	283	149	1	1	1.0,0.996	0.996,1.0	0
1047	ENSG00000184634.15	MED12	chrX	+	71132844	71132956	71132376	71132538	71133122	71133212	1047	636685	1,0	351424	0,0	261	149	1	1	0.997,1.0	1.0,1.0	-0.002
1048	ENSG00000184634.15	MED12	chrX	+	71134356	71134466	71133122	71133212	71134712	71134848	1048	659843	3,2	341345	19,17	259	149	1.7788e-12	2.19573e-11	0.992,0.996	0.912,0.921	0.077
1049	ENSG00000184634.15	MED12	chrX	+	71135091	71135253	71134712	71134848	71136280	71136655	1049	582749	0,0	368426	2,0	298	149	1	1	1.0,1.0	0.989,1.0	0.006
1050	ENSG00000184634.15	MED12	chrX	+	71137186	71137383	71136878	71137029	71137557	71137635	1050	723875	7,0	439461	1,4	298	149	0.960949	1	0.981,1.0	0.995,0.983	0.001
1051	ENSG00000184634.15	MED12	chrX	+	71137186	71137392	71136878	71137029	71137557	71137635	1051	705839	7,0	493465	1,4	298	149	0.963762	1	0.981,1.0	0.996,0.983	0.001
1053	ENSG00000204165.5	CXorf65	chrX	-	71106358	71106426	71105999	71106137	71106531	71106788	1053	11,14	6,10	2,0	0,0	217	149	1	1	0.557,0.49	1.0,NA	-0.476
1054	ENSG00000147164.11	SNX12	chrX	-	71061842	71061967	71059245	71061118	71062853	71062931	1054	853941	8,21	744743	3,6	274	149	0.00444786	0.0166599	0.983,0.961	0.993,0.985	-0.017
1055	ENSG00000147164.11	SNX12	chrX	-	71062853	71062949	71061842	71061967	71068141	71068322	1055	699684	0,2	545636	2,6	245	149	1	1	1.0,0.995	0.994,0.985	0.008
1057	ENSG00000090889.11	KIF4A	chrX	+	70296997	70297188	70290690	70290805	70299112	70299202	1057	552529	0,1	557529	9,14	298	149	2.16629e-05	0.000122701	1.0,0.996	0.969,0.95	0.038
1059	ENSG00000090889.11	KIF4A	chrX	+	70301899	70302066	70299112	70299202	70302303	70302398	1059	668553	0,0	563596	3,8	298	149	0.256297	0.630467	1.0,1.0	0.989,0.974	0.018
1060	ENSG00000090889.11	KIF4A	chrX	+	70329404	70329521	70302303	70302398	70330156	70330332	1060	565502	0,0	337390	81116	266	149	0	0	1.0,1.0	0.7,0.653	0.324
1061	ENSG00000090889.11	KIF4A	chrX	+	70330156	70330332	70302303	70302398	70333627	70333689	1061	326288	0,0	387396	1,4	298	149	0.940716	1	1.0,1.0	0.995,0.98	0.012
1062	ENSG00000090889.11	KIF4A	chrX	+	70333627	70333689	70302303	70302398	70341798	70341931	1062	196180	0,0	166192	1,0	211	149	1	1	1.0,1.0	0.992,1.0	0.004
1063	ENSG00000090889.11	KIF4A	chrX	+	70343702	70343761	70341798	70341931	70343876	70343982	1063	507422	2,0	491483	5,11	208	149	0.0284214	0.0897275	0.995,1.0	0.986,0.969	0.02
1064	ENSG00000090889.11	KIF4A	chrX	+	70352599	70352656	70343876	70343982	70353621	70353807	1064	542498	0,3	159199	233198	206	149	0	0	1.0,0.992	0.33,0.421	0.621
1065	ENSG00000090889.11	KIF4A	chrX	+	70404714	70404822	70403863	70404034	70405827	70405905	1065	680606	3,4	571538	0,1	257	149	1	1	0.992,0.989	1.0,0.997	-0.008
1066	ENSG00000090889.11	KIF4A	chrX	+	70406258	70406354	70405827	70405905	70406892	70407075	1066	919777	12,6	648672	75,71	245	149	0	0	0.979,0.987	0.84,0.852	0.137
1067	ENSG00000090889.11	KIF4A	chrX	+	70406892	70407075	70405827	70405905	70417887	70418004	1067	450429	1,0	583491	0,0	298	149	1	1	0.996,1.0	1.0,1.0	-0.002
1068	ENSG00000090889.11	KIF4A	chrX	+	70417887	70418004	70406892	70407075	70419660	70419783	1068	786800	1,0	933768	0,0	266	149	1	1	0.998,1.0	1.0,1.0	-0.001
1069	ENSG00000090889.11	KIF4A	chrX	+	70419660	70419783	70417887	70418004	70420061	70420832	1069	952977	2,6	994952	0,2	272	149	1	1	0.996,0.989	1.0,0.996	-0.006
1070	ENSG00000089289.15	IGBP1	chrX	+	70146632	70146828	70134522	70134816	70148760	70148840	1070	800701	8,13	627520	64,51	298	149	0	0	0.98,0.964	0.83,0.836	0.139
1071	ENSG00000089289.15	IGBP1	chrX	+	70148760	70148840	70134522	70134816	70150209	70150322	1071	311264	0,2	291242	0,0	229	149	1	1	1.0,0.988	1.0,1.0	-0.006
1072	ENSG00000089289.15	IGBP1	chrX	+	70148760	70148840	70134522	70134816	70165832	70166324	1072	8,10	0,0	36,31	1,10	229	149	0.000332056	0.00154675	1.0,1.0	0.959,0.669	0.186
1073	ENSG00000089289.15	IGBP1	chrX	+	70150209	70150322	70134522	70134816	70165832	70166324	1073	326265	0,0	336262	1,10	262	149	0.013812	0.0467867	1.0,1.0	0.995,0.937	0.034
1074	ENSG00000089289.15	IGBP1	chrX	+	70150209	70150322	70148760	70148840	70165832	70166324	1074	794655	4,0	742612	4,4	262	149	1	1	0.991,1.0	0.991,0.989	0.006
1078	ENSG00000079482.12	OPHN1	chrX	-	68048415	68048457	68042343	68047163	68052539	68052590	1078	14,19	0,0	28,11	0,2	191	149	0.789498	1	1.0,1.0	1.0,0.811	0.095
1079	ENSG00000079482.12	OPHN1	chrX	-	68053644	68053810	68052539	68052590	68063853	68064177	1079	18,55	0,1	28,28	0,1	298	149	1	1	1.0,0.965	1.0,0.933	0.016
1080	ENSG00000079482.12	OPHN1	chrX	-	68063853	68064177	68052539	68052590	68073151	68073299	1080	17,31	0,1	17,24	0,0	298	149	1	1	1.0,0.939	1.0,1.0	-0.03
1081	ENSG00000079482.12	OPHN1	chrX	-	68096869	68097029	68073151	68073299	68111853	68111959	1081	40,61	0,0	32,23	0,1	298	149	1	1	1.0,1.0	1.0,0.92	0.04
1082	ENSG00000079482.12	OPHN1	chrX	-	68119247	68119332	68113180	68113239	68192918	68192993	1082	42,26	0,0	17,12	3,6	234	149	1.14005e-06	7.74018e-06	1.0,1.0	0.783,0.56	0.329
1083	ENSG00000079482.12	OPHN1	chrX	-	68194464	68194498	68193889	68193952	68197185	68197264	1083	33,42	0,0	7,10	11,15	183	149	0	0	1.0,1.0	0.341,0.352	0.653
1084	ENSG00000079482.12	OPHN1	chrX	-	68206572	68206673	68201618	68201710	68213861	68213972	1084	16,23	0,0	22,22	0,1	250	149	1	1	1.0,1.0	1.0,0.929	0.035
1085	ENSG00000079482.12	OPHN1	chrX	-	68210152	68210282	68206572	68206673	68213861	68213972	1085	22,28	0,0	6,7	4,0	279	149	0.00669719	0.0242646	1.0,1.0	0.445,1.0	0.277
1086	ENSG00000079482.12	OPHN1	chrX	-	68212107	68212212	68210152	68210282	68213861	68213972	1086	54,69	0,1	2,4	3,1	254	149	0.000223444	0.00107187	1.0,0.976	0.281,0.701	0.497
1087	ENSG00000079482.12	OPHN1	chrX	-	68299000	68299096	68283055	68283117	68432866	68433024	1087	48,34	0,0	31,14	5,0	245	149	0.00480941	0.0179052	1.0,1.0	0.79,1.0	0.105
1088	ENSG00000155659.14	VSIG4	chrX	-	66032467	66032749	66028049	66028112	66033473	66033664	1088	5,3	0,0	3,24	0,2	298	149	0.54199	1	1.0,1.0	1.0,0.857	0.072
1089	ENSG00000147065.16	MSN	chrX	+	65588885	65589068	65588380	65588612	65589645	65589769	1089	235227	3,1	276334	6,0	298	149	0.673913	1	0.975,0.991	0.958,1.0	0.004
1090	ENSG00000147065.16	MSN	chrX	+	65588885	65589068	65588380	65588612	65593252	65593425	1090	258253	1,0	345416	95152	298	149	0	0	0.992,1.0	0.645,0.578	0.385
1091	ENSG00000147065.16	MSN	chrX	+	65588885	65589068	65588380	65588612	65600661	65600750	1091	233229	0,0	276334	1,0	298	149	1	1	1.0,1.0	0.993,1.0	0.004
1092	ENSG00000147065.16	MSN	chrX	+	65588885	65589068	65588380	65588612	65624643	65625865	1092	236230	2,1	279340	5,38	298	149	3.05823e-07	2.2326e-06	0.983,0.991	0.965,0.817	0.096
1093	ENSG00000147065.16	MSN	chrX	+	65588885	65589068	65588380	65588612	65716817	65716901	1093	338362	105146	308354	137,85	298	149	0.703162	1	0.617,0.554	0.529,0.676	-0.017
1094	ENSG00000147065.16	MSN	chrX	+	65589645	65589769	65588380	65588612	65593252	65593425	1094	7,4	1,0	6,0	95152	273	149	2.10942e-15	3.22678e-14	0.793,1.0	0.033,0.0	0.88
1095	ENSG00000147065.16	MSN	chrX	+	65589645	65589769	65588380	65588612	65624643	65625865	1095	6,2	2,1	6,0	5,38	273	149	0.001615	0.00660991	0.621,0.522	0.396,0.0	0.373
1096	ENSG00000147065.16	MSN	chrX	+	65589645	65589769	65588885	65589068	65593252	65593425	1096	8,4	28,27	0,0	69,82	273	149	2.1331e-06	1.39451e-05	0.135,0.075	0.0,0.0	0.105
1097	ENSG00000147065.16	MSN	chrX	+	65589645	65589769	65588885	65589068	65624643	65625865	1097	8,2	6,4	0,0	3,6	273	149	1.32926e-05	7.76513e-05	0.421,0.214	0.0,0.0	0.318
[truncated: 109,610 more rows]

## Sheet: RI
ID	GeneID	geneSymbol	chr	strand	riExonStart_0base	riExonEnd	upstreamES	upstreamEE	downstreamES	downstreamEE	ID	IJC_SAMPLE_1	SJC_SAMPLE_1	IJC_SAMPLE_2	SJC_SAMPLE_2	IncFormLen	SkipFormLen	PValue	FDR	IncLevel1	IncLevel2	IncLevelDifference
[truncated: 4,745 more rows]

[truncated: 6 more sheets: MXE, A5SS, A3SS, Proteomics, AS_DEP, AS_DEP_KEGG]
